# Supplementary material for: 1-Benz­yloxy-1H-benzotriazole
Source: Acta Crystallogr Sect E Struct Rep Online. 2012 Jun 30;68(Pt 7):o2239. doi: 10.1107/S1600536812028395 (PMC3394030; doi:10.1107/S1600536812028395)
Supplement: Supplementary file 1 [file e-68-o2239-sup1.cif]

##############################################################################
#                                                                            #
# This CIF contains the data in a paper accepted for publication in          #
# Acta Crystallographica Section E. It conforms to the requirements of       #
# Notes for Authors for Acta Crystallographica Section E, and has been       #
# peer reviewed under the auspices of the IUCr Commission on Journals.       #
#                                                                            #
# Full details of the Crystallographic Information File format               #
# are given in the paper "The Crystallographic Information File (CIF):       #
# a New Standard Archive File for Crystallography" by S. R. Hall, F. H.      #
# Allen and I. D. Brown [Acta Cryst. (1991), A47, 655-685].                  #
#                                                                            #
# The current version of the core CIF dictionary is obtainable from          #
# ftp://ftp.iucr.org/pub/cif_core.dic.                                       #
#                                                                            #
# Software is freely available for graphical display of the structure(s)     #
# in this CIF. For information consult the CIF software page                 #
# http://www.iucr.org/resources/cif/software.                                #
#                                                                            #
# This file may be used for bona fide research purposes within the           #
# scientific community so long as proper attribution is given to the journal # 
# article from which it was obtained.                                        #
#                                                                            #
##############################################################################
data_global
_audit_creation_method     'WinGX routine CIF_UPDATE'
_audit_conform_dict_name     cif_core.dic
_audit_conform_dict_version     2.3
_journal_date_recd_electronic     2012-06-19
_journal_date_accepted     2012-06-22
_journal_name_full     'Acta Crystallographica, Section E'
_journal_year     2012
_journal_volume     68
_journal_issue      7
_journal_page_first     o2239
_journal_page_last     o2239
_journal_paper_category     QO
_journal_paper_doi     10.1107/S1600536812028395
_journal_coeditor_code     HB6865
_publ_contact_author_name     'Ravindran Durai Nayagam'
_publ_contact_author_address
;
Department of Chemistry
Popes college
Sawyerpuram 628 251
Tamilnadu
India
;
_publ_contact_author_email     b_ravidurai@yahoo.com
_publ_contact_author_fax     ?
_publ_contact_author_phone     '+91944329038'
_publ_section_title
;
1-Benzyloxy-1<i>H</i>-benzotriazole
;
loop_
    _publ_author_name
    _publ_author_address
    'Samuel Robinson Jebas'
;
Department of Physics
Sethupathy Government Arts College
Ramanathapuram 623 502
Tamilnadu
India
;
    'Selvarathy Grace, P.'
;
Department of Chemistry
Popes College
Sawyerpuram 628 251
Tamilnadu
India
;
    'Ravindran Durai Nayagam, B.'
;
Department of Chemistry
Popes College
Sawyerpuram 628 251
Tamilnadu
India
;
    'Dieter Schollmeyer'
;
Institut f\"ur Organische Chemie
Universit\"at Mainz
Duesbergweg 10--14
55099 Mainz
Germany
;
data_I
_audit_creation_method     SHELXL97
_chemical_name_systematic
;
1-Benzyloxy-1<i>H</i>-benzotriazole
;
_chemical_name_common     '1-(benzyloxy)-1H-benzotriazole'
_chemical_formula_moiety     'C13 H11 N3 O'
_chemical_formula_sum     'C13 H11 N3 O'
_chemical_formula_iupac     'C13 H11 N3 O'
_chemical_formula_weight     225.25
_chemical_melting_point     ?
_symmetry_cell_setting     orthorhombic
_symmetry_space_group_name_H-M     'P b c a'
_symmetry_space_group_name_Hall     '-P 2ac 2ab'
loop_
    _symmetry_equiv_pos_as_xyz
    'x, y, z'
    '-x+1/2, -y, z+1/2'
    'x+1/2, -y+1/2, -z'
    '-x, y+1/2, -z+1/2'
    '-x, -y, -z'
    'x-1/2, y, -z-1/2'
    '-x-1/2, y-1/2, z'
    'x, -y-1/2, z-1/2'
_cell_length_a     11.2417(5)
_cell_length_b     7.8381(8)
_cell_length_c     25.3933(18)
_cell_angle_alpha     90.00
_cell_angle_beta     90.00
_cell_angle_gamma     90.00
_cell_volume     2237.5(3)
_cell_formula_units_Z     8
_cell_measurement_reflns_used     25
_cell_measurement_theta_min     60
_cell_measurement_theta_max     70
_cell_measurement_temperature     193(2)
_exptl_crystal_description     block
_exptl_crystal_colour     colourless
_exptl_crystal_size_max     0.51
_exptl_crystal_size_mid     0.45
_exptl_crystal_size_min     0.13
_exptl_crystal_density_diffrn     1.337
_exptl_crystal_density_meas     ?
_exptl_crystal_density_method     'not measured'
_exptl_crystal_F_000     944
_exptl_absorpt_coefficient_mu     0.715
_exptl_absorpt_correction_type     psi-scan
_exptl_absorpt_process_details     '(CORINC; Wiehl & Schollmeyer, 1994)'
_exptl_absorpt_correction_T_min     0.84
_exptl_absorpt_correction_T_max     0.99
_exptl_special_details
;
;
_diffrn_ambient_temperature     193(2)
_diffrn_radiation_type     CuK\a
_diffrn_radiation_wavelength     1.54178
_diffrn_radiation_monochromator     graphite
_diffrn_measurement_device_type     'Enraf--Nonius CAD-4'
_diffrn_measurement_device     '\k-geometry diffractometer'
_diffrn_measurement_method     \w/2\q
_diffrn_detector_area_resol_mean     ?
_diffrn_reflns_number     2125
_diffrn_reflns_av_R_equivalents     0.0000
_diffrn_reflns_av_sigmaI/netI     0.0240
_diffrn_reflns_theta_min     3.48
_diffrn_reflns_theta_max     69.97
_diffrn_reflns_theta_full     69.97
_diffrn_measured_fraction_theta_max     1.000
_diffrn_measured_fraction_theta_full     1.000
_diffrn_reflns_limit_h_min     0
_diffrn_reflns_limit_h_max     13
_diffrn_reflns_limit_k_min     -9
_diffrn_reflns_limit_k_max     0
_diffrn_reflns_limit_l_min     0
_diffrn_reflns_limit_l_max     30
_diffrn_standards_number     3
_diffrn_standards_interval_count     ?
_diffrn_standards_interval_time     60
_diffrn_standards_decay_%     3
_refine_special_details
;
Refinement of F^2^ against ALL reflections  The weighted R-factor wR and
goodness of fit S are based on F^2^, conventional R-factors R are based on F,
with F set to zero for negative F^2^. The threshold expression of F^2^ >
2sigma(F^2^) is used only for calculating R-factors(gt) etc. and is not
relevant to the choice of reflections for refinement. R-factors based on F^2^
are statistically about twice as large as those based on F, and R-factors based
on ALL data will be even larger.
;
_reflns_number_total     2125
_reflns_number_gt     1867
_reflns_threshold_expression     I>2\s(I)
_refine_ls_structure_factor_coef     Fsqd
_refine_ls_matrix_type     full
_refine_ls_R_factor_all     0.0607
_refine_ls_R_factor_gt     0.0542
_refine_ls_wR_factor_ref     0.1629
_refine_ls_wR_factor_obs     0.1567
_refine_ls_goodness_of_fit_ref     1.115
_refine_ls_restrained_S_all     1.115
_refine_ls_number_reflns     2125
_refine_ls_number_parameters     155
_refine_ls_number_restraints     0
_refine_ls_hydrogen_treatment     constr
_refine_ls_weighting_scheme     calc
_refine_ls_weighting_details
       'calc w = 1/[\s^2^(Fo^2^)+(0.0919P)^2^+0.9680P] where P=(Fo^2^+2Fc^2^)/3'
_atom_sites_solution_hydrogens     geom
_atom_sites_solution_primary     direct
_atom_sites_solution_secondary     difmap
_refine_ls_shift/su_max     0.000
_refine_ls_shift/su_mean     0.000
_refine_diff_density_max     0.255
_refine_diff_density_min     -0.228
_refine_ls_extinction_method     'SHELXL97 (Sheldrick, 2008)'
_refine_ls_extinction_coef     0.0022(5)
_refine_ls_extinction_expression
                                  'Fc^*^=kFc[1+0.001xFc^2^\l^3^/sin(2\q)]^-1/4^'
loop_
    _atom_type_symbol
    _atom_type_description
    _atom_type_scat_dispersion_real
    _atom_type_scat_dispersion_imag
    _atom_type_scat_source
    'C' 'C' 0.0181 0.0091
                         'International Tables Vol C Tables 4.2.6.8 and 6.1.1.4'
    'H' 'H' 0.0000 0.0000
                         'International Tables Vol C Tables 4.2.6.8 and 6.1.1.4'
    'N' 'N' 0.0311 0.0180
                         'International Tables Vol C Tables 4.2.6.8 and 6.1.1.4'
    'O' 'O' 0.0492 0.0322
                         'International Tables Vol C Tables 4.2.6.8 and 6.1.1.4'
_computing_data_collection     'CAD-4 Software (Enraf--Nonius, 1989)'
_computing_cell_refinement     'CAD-4 Software (Enraf--Nonius, 1989)'
_computing_data_reduction     'CORINC (Wiehl & Schollmeyer, 1994)'
_computing_structure_solution     'SHELXS97 (Sheldrick, 2008)'
_computing_structure_refinement     'SHELXL97 (Sheldrick, 2008)'
_computing_molecular_graphics     'SHELXTL (Sheldrick, 2008)'
_computing_publication_material     'PLATON (Spek, 2009)'
loop_
    _atom_site_type_symbol
    _atom_site_label
    _atom_site_fract_x
    _atom_site_fract_y
    _atom_site_fract_z
    _atom_site_U_iso_or_equiv
    _atom_site_adp_type
    _atom_site_calc_flag
    _atom_site_refinement_flags
    _atom_site_occupancy
    _atom_site_symmetry_multiplicity
    _atom_site_disorder_assembly
    _atom_site_disorder_group
    N N1 0.59619(14) 0.1616(2) 0.41567(6) 0.0319(4) Uani d . 1 1 . .
    N N2 0.69169(16) 0.0710(2) 0.40089(7) 0.0386(5) Uani d . 1 1 . .
    N N3 0.74822(17) 0.0253(3) 0.44366(6) 0.0390(5) Uani d . 1 1 . .
    C C4 0.68515(16) 0.0849(3) 0.48621(7) 0.0300(4) Uani d . 1 1 . .
    C C5 0.70541(19) 0.0634(3) 0.54041(8) 0.0363(5) Uani d . 1 1 . .
    H H5 0.7724 0.0020 0.5531 0.044 Uiso calc R 1 1 . .
    C C6 0.6242(2) 0.1348(3) 0.57406(8) 0.0395(5) Uani d . 1 1 . .
    H H6 0.6348 0.1216 0.6110 0.047 Uiso calc R 1 1 . .
    C C7 0.5253(2) 0.2276(3) 0.55539(8) 0.0390(5) Uani d . 1 1 . .
    H H7 0.4719 0.2767 0.5802 0.047 Uiso calc R 1 1 . .
    C C8 0.50350(18) 0.2493(3) 0.50265(9) 0.0342(5) Uani d . 1 1 . .
    H H8 0.4366 0.3111 0.4900 0.041 Uiso calc R 1 1 . .
    C C9 0.58618(17) 0.1744(2) 0.46878(7) 0.0285(4) Uani d . 1 1 . .
    O O10 0.51465(12) 0.21382(19) 0.37887(5) 0.0364(4) Uani d . 1 1 . .
    C C11 0.56357(18) 0.3549(3) 0.34807(8) 0.0373(5) Uani d . 1 1 . .
    H H11A 0.6347 0.3171 0.3283 0.045 Uiso calc R 1 1 . .
    H H11B 0.5867 0.4503 0.3715 0.045 Uiso calc R 1 1 . .
    C C12 0.46776(17) 0.4101(3) 0.31104(7) 0.0296(5) Uani d . 1 1 . .
    C C13 0.47315(18) 0.3682(3) 0.25810(8) 0.0352(5) Uani d . 1 1 . .
    H H13 0.5377 0.3018 0.2453 0.042 Uiso calc R 1 1 . .
    C C14 0.3853(2) 0.4220(3) 0.22357(8) 0.0400(5) Uani d . 1 1 . .
    H H14 0.3901 0.3931 0.1873 0.048 Uiso calc R 1 1 . .
    C C15 0.29088(19) 0.5177(3) 0.24185(9) 0.0398(5) Uani d . 1 1 . .
    H H15 0.2310 0.5551 0.2181 0.048 Uiso calc R 1 1 . .
    C C16 0.28349(19) 0.5589(3) 0.29457(9) 0.0403(5) Uani d . 1 1 . .
    H H16 0.2177 0.6229 0.3073 0.048 Uiso calc R 1 1 . .
    C C17 0.37194(18) 0.5069(3) 0.32891(8) 0.0357(5) Uani d . 1 1 . .
    H H17 0.3673 0.5374 0.3651 0.043 Uiso calc R 1 1 . .
loop_
    _atom_site_aniso_label
    _atom_site_aniso_U_11
    _atom_site_aniso_U_22
    _atom_site_aniso_U_33
    _atom_site_aniso_U_12
    _atom_site_aniso_U_13
    _atom_site_aniso_U_23
    N1 0.0274(8) 0.0424(9) 0.0260(8) 0.0042(7) -0.0039(6) 0.0034(7)
    N2 0.0322(9) 0.0523(11) 0.0314(9) 0.0075(8) 0.0002(7) -0.0007(8)
    N3 0.0316(9) 0.0526(11) 0.0330(9) 0.0102(8) -0.0019(7) 0.0024(8)
    C4 0.0233(9) 0.0355(10) 0.0311(10) -0.0005(8) -0.0026(7) 0.0002(8)
    C5 0.0341(10) 0.0432(11) 0.0315(10) -0.0023(9) -0.0080(8) 0.0044(8)
    C6 0.0417(12) 0.0485(12) 0.0284(10) -0.0087(10) -0.0031(9) -0.0010(9)
    C7 0.0376(11) 0.0432(12) 0.0361(11) -0.0059(9) 0.0075(9) -0.0062(9)
    C8 0.0263(9) 0.0357(10) 0.0406(10) -0.0003(8) 0.0011(8) 0.0017(8)
    C9 0.0256(9) 0.0327(9) 0.0273(9) -0.0029(8) -0.0028(7) 0.0015(7)
    O10 0.0279(7) 0.0507(9) 0.0307(7) -0.0054(6) -0.0097(5) 0.0121(6)
    C11 0.0307(10) 0.0430(11) 0.0383(11) -0.0080(9) -0.0074(8) 0.0124(9)
    C12 0.0260(9) 0.0330(10) 0.0299(9) -0.0056(8) -0.0038(7) 0.0051(7)
    C13 0.0326(11) 0.0393(11) 0.0337(11) 0.0015(8) 0.0022(8) 0.0015(8)
    C14 0.0492(13) 0.0426(11) 0.0283(10) -0.0043(10) -0.0074(9) 0.0020(8)
    C15 0.0340(11) 0.0382(11) 0.0473(13) -0.0052(9) -0.0175(9) 0.0095(9)
    C16 0.0278(10) 0.0401(11) 0.0530(13) 0.0023(9) 0.0001(9) 0.0029(10)
    C17 0.0345(11) 0.0409(11) 0.0317(10) -0.0044(9) 0.0018(8) 0.0012(8)
_geom_special_details
;
 All esds (except the esd in the dihedral angle between two l.s. planes)
 are estimated using the full covariance matrix.  The cell esds are taken
 into account individually in the estimation of esds in distances, angles
 and torsion angles; correlations between esds in cell parameters are only
 used when they are defined by crystal symmetry.  An approximate (isotropic)
 treatment of cell esds is used for estimating esds involving l.s. planes.
;
loop_
    _geom_bond_atom_site_label_1
    _geom_bond_atom_site_label_2
    _geom_bond_site_symmetry_2
    _geom_bond_distance
    _geom_bond_publ_flag
    N1 N2 . 1.341(2) ?
    N1 C9 . 1.357(2) ?
    N1 O10 . 1.3714(19) ?
    N2 N3 . 1.308(2) ?
    N3 C4 . 1.374(3) ?
    C4 C9 . 1.388(3) ?
    C4 C5 . 1.405(3) ?
    C5 C6 . 1.370(3) ?
    C5 H5 . 0.9500 ?
    C6 C7 . 1.411(3) ?
    C6 H6 . 0.9500 ?
    C7 C8 . 1.372(3) ?
    C7 H7 . 0.9500 ?
    C8 C9 . 1.396(3) ?
    C8 H8 . 0.9500 ?
    O10 C11 . 1.462(2) ?
    C11 C12 . 1.494(3) ?
    C11 H11A . 0.9900 ?
    C11 H11B . 0.9900 ?
    C12 C13 . 1.385(3) ?
    C12 C17 . 1.393(3) ?
    C13 C14 . 1.386(3) ?
    C13 H13 . 0.9500 ?
    C14 C15 . 1.380(3) ?
    C14 H14 . 0.9500 ?
    C15 C16 . 1.380(3) ?
    C15 H15 . 0.9500 ?
    C16 C17 . 1.384(3) ?
    C16 H16 . 0.9500 ?
    C17 H17 . 0.9500 ?
loop_
    _geom_angle_atom_site_label_1
    _geom_angle_atom_site_label_2
    _geom_angle_atom_site_label_3
    _geom_angle_site_symmetry_1
    _geom_angle_site_symmetry_3
    _geom_angle
    _geom_angle_publ_flag
    N2 N1 C9 . . 112.56(15) ?
    N2 N1 O10 . . 120.16(15) ?
    C9 N1 O10 . . 126.85(16) ?
    N3 N2 N1 . . 107.55(16) ?
    N2 N3 C4 . . 108.00(17) ?
    N3 C4 C9 . . 109.55(17) ?
    N3 C4 C5 . . 130.21(19) ?
    C9 C4 C5 . . 120.21(18) ?
    C6 C5 C4 . . 116.99(19) ?
    C6 C5 H5 . . 121.5 ?
    C4 C5 H5 . . 121.5 ?
    C5 C6 C7 . . 121.75(19) ?
    C5 C6 H6 . . 119.1 ?
    C7 C6 H6 . . 119.1 ?
    C8 C7 C6 . . 122.2(2) ?
    C8 C7 H7 . . 118.9 ?
    C6 C7 H7 . . 118.9 ?
    C7 C8 C9 . . 115.53(19) ?
    C7 C8 H8 . . 122.2 ?
    C9 C8 H8 . . 122.2 ?
    N1 C9 C4 . . 102.31(16) ?
    N1 C9 C8 . . 134.33(18) ?
    C4 C9 C8 . . 123.35(18) ?
    N1 O10 C11 . . 109.80(14) ?
    O10 C11 C12 . . 106.54(15) ?
    O10 C11 H11A . . 110.4 ?
    C12 C11 H11A . . 110.4 ?
    O10 C11 H11B . . 110.4 ?
    C12 C11 H11B . . 110.4 ?
    H11A C11 H11B . . 108.6 ?
    C13 C12 C17 . . 118.63(18) ?
    C13 C12 C11 . . 120.70(19) ?
    C17 C12 C11 . . 120.66(18) ?
    C12 C13 C14 . . 120.7(2) ?
    C12 C13 H13 . . 119.7 ?
    C14 C13 H13 . . 119.7 ?
    C15 C14 C13 . . 120.04(19) ?
    C15 C14 H14 . . 120.0 ?
    C13 C14 H14 . . 120.0 ?
    C16 C15 C14 . . 119.99(19) ?
    C16 C15 H15 . . 120.0 ?
    C14 C15 H15 . . 120.0 ?
    C15 C16 C17 . . 119.9(2) ?
    C15 C16 H16 . . 120.0 ?
    C17 C16 H16 . . 120.0 ?
    C16 C17 C12 . . 120.70(19) ?
    C16 C17 H17 . . 119.7 ?
    C12 C17 H17 . . 119.7 ?
loop_
    _geom_torsion_atom_site_label_1
    _geom_torsion_atom_site_label_2
    _geom_torsion_atom_site_label_3
    _geom_torsion_atom_site_label_4
    _geom_torsion_site_symmetry_1
    _geom_torsion_site_symmetry_2
    _geom_torsion_site_symmetry_3
    _geom_torsion_site_symmetry_4
    _geom_torsion
    _geom_torsion_publ_flag
    C9 N1 N2 N3 . . . . -1.4(2) ?
    O10 N1 N2 N3 . . . . -174.41(17) ?
    N1 N2 N3 C4 . . . . 1.5(2) ?
    N2 N3 C4 C9 . . . . -1.2(2) ?
    N2 N3 C4 C5 . . . . 176.8(2) ?
    N3 C4 C5 C6 . . . . -178.2(2) ?
    C9 C4 C5 C6 . . . . -0.3(3) ?
    C4 C5 C6 C7 . . . . -0.7(3) ?
    C5 C6 C7 C8 . . . . 1.1(3) ?
    C6 C7 C8 C9 . . . . -0.4(3) ?
    N2 N1 C9 C4 . . . . 0.7(2) ?
    O10 N1 C9 C4 . . . . 173.08(18) ?
    N2 N1 C9 C8 . . . . -178.1(2) ?
    O10 N1 C9 C8 . . . . -5.7(4) ?
    N3 C4 C9 N1 . . . . 0.3(2) ?
    C5 C4 C9 N1 . . . . -177.93(19) ?
    N3 C4 C9 C8 . . . . 179.28(19) ?
    C5 C4 C9 C8 . . . . 1.0(3) ?
    C7 C8 C9 N1 . . . . 177.9(2) ?
    C7 C8 C9 C4 . . . . -0.6(3) ?
    N2 N1 O10 C11 . . . . -74.3(2) ?
    C9 N1 O10 C11 . . . . 113.8(2) ?
    N1 O10 C11 C12 . . . . -177.11(16) ?
    O10 C11 C12 C13 . . . . -104.8(2) ?
    O10 C11 C12 C17 . . . . 76.1(2) ?
    C17 C12 C13 C14 . . . . 0.3(3) ?
    C11 C12 C13 C14 . . . . -178.85(19) ?
    C12 C13 C14 C15 . . . . -0.4(3) ?
    C13 C14 C15 C16 . . . . -0.4(3) ?
    C14 C15 C16 C17 . . . . 1.2(3) ?
    C15 C16 C17 C12 . . . . -1.2(3) ?
    C13 C12 C17 C16 . . . . 0.5(3) ?
    C11 C12 C17 C16 . . . . 179.64(19) ?
loop_
    _geom_hbond_atom_site_label_D
    _geom_hbond_atom_site_label_H
    _geom_hbond_atom_site_label_A
    _geom_hbond_site_symmetry_A
    _geom_hbond_distance_DH
    _geom_hbond_distance_HA
    _geom_hbond_distance_DA
    _geom_hbond_angle_DHA
    C13 H13 Cg1 4_645 0.95 2.86 3.685(2) 145
    C16 H16 Cg1 7_555 0.95 2.99 3.691(3) 132
_iucr_refine_instructions_details
;
TITL b1obt1 in Pbca
CELL  1.54178   11.2417    7.8381   25.3933    90.000    90.000    90.000
ZERR  8           0.0005    0.0008    0.0018     0.000     0.000     0.000
LATT   1
SYMM     0.50000 - X ,            - Y ,    0.50000 + Z
SYMM     0.50000 + X ,    0.50000 - Y ,            - Z
SYMM             - X ,    0.50000 + Y ,    0.50000 - Z
SFAC  C  H  N  O
UNIT   104   88  24   8
L.S. 4
FMAP 2
OMIT -2 140
PLAN -20 .5 -.5
TEMP -80
MPLA N1 > C9
MPLA C12 > C17
ACTA 140
CONF
SIZE 0.128 0.448 0.512
BOND $H
WGHT    0.091900    0.968000
EXTI    0.002168
FVAR       1.39455
N1    3    0.596193    0.161633    0.415668    11.00000    0.02737    0.04245 =
         0.02600    0.00343   -0.00388    0.00418
     0.00014 0.00022 0.00006 0.00081 0.00093 0.00079 0.00066 0.00063 0.00072
N2    3    0.691687    0.070978    0.400888    11.00000    0.03218    0.05226 =
         0.03139   -0.00066    0.00024    0.00752
     0.00016 0.00025 0.00007 0.00089 0.00109 0.00086 0.00077 0.00071 0.00079
N3    3    0.748222    0.025296    0.443658    11.00000    0.03156    0.05258 =
         0.03298    0.00242   -0.00189    0.01015
     0.00017 0.00025 0.00006 0.00089 0.00112 0.00086 0.00078 0.00074 0.00081
C4   1    0.685145    0.084914    0.486212    11.00000    0.02328    0.03547 =
         0.03115    0.00018   -0.00260   -0.00048
     0.00016 0.00025 0.00007 0.00090 0.00099 0.00096 0.00077 0.00073 0.00076
C5    1    0.705412    0.063381    0.540406    11.00000    0.03408    0.04323 =
         0.03152    0.00439   -0.00800   -0.00229
     0.00019 0.00028 0.00008 0.00104 0.00115 0.00100 0.00084 0.00083 0.00091
AFIX  43
H5    2    0.772385    0.002039    0.553136    11.00000   -1.20000
     0.00000 0.00000 0.00000 0.00000
AFIX   0
C6    1    0.624229    0.134843    0.574064    11.00000    0.04173    0.04853 =
         0.02837   -0.00095   -0.00305   -0.00867
     0.00020 0.00030 0.00008 0.00116 0.00122 0.00096 0.00086 0.00086 0.00098
AFIX  43
H6    2    0.634844    0.121585    0.610952    11.00000   -1.20000
     0.00000 0.00000 0.00000 0.00000
AFIX   0
C7    1    0.525253    0.227626    0.555389    11.00000    0.03760    0.04316 =
         0.03614   -0.00622    0.00755   -0.00588
     0.00020 0.00029 0.00008 0.00115 0.00119 0.00107 0.00089 0.00085 0.00095
AFIX  43
H7    2    0.471942    0.276701    0.580151    11.00000   -1.20000
     0.00000 0.00000 0.00000 0.00000
AFIX   0
C8    1    0.503503    0.249274    0.502650    11.00000    0.02634    0.03573 =
         0.04062    0.00173    0.00114   -0.00027
     0.00018 0.00027 0.00009 0.00089 0.00100 0.00102 0.00081 0.00079 0.00083
AFIX  43
H8    2    0.436636    0.311087    0.490029    11.00000   -1.20000
     0.00000 0.00000 0.00000 0.00000
AFIX   0
C9   1    0.586176    0.174416    0.468780    11.00000    0.02558    0.03266 =
         0.02727    0.00153   -0.00279   -0.00294
     0.00017 0.00024 0.00007 0.00089 0.00094 0.00092 0.00071 0.00071 0.00076
O10    4    0.514655    0.213822    0.378868    11.00000    0.02791    0.05070 =
         0.03068    0.01212   -0.00974   -0.00537
     0.00012 0.00019 0.00005 0.00072 0.00089 0.00072 0.00063 0.00055 0.00062
C11  1    0.563570    0.354914    0.348075    11.00000    0.03070    0.04298 =
         0.03825    0.01241   -0.00737   -0.00804
     0.00018 0.00028 0.00008 0.00104 0.00114 0.00108 0.00089 0.00084 0.00089
AFIX  23
H11A   2    0.634667    0.317059    0.328257    11.00000   -1.20000
     0.00000 0.00000 0.00000 0.00000
H11B   2    0.586722    0.450286    0.371490    11.00000   -1.20000
     0.00000 0.00000 0.00000 0.00000
AFIX   0
C12   1    0.467758    0.410134    0.311037    11.00000    0.02602    0.03299 =
         0.02992    0.00511   -0.00381   -0.00563
     0.00017 0.00025 0.00007 0.00093 0.00096 0.00095 0.00075 0.00074 0.00077
C13   1    0.473148    0.368174    0.258097    11.00000    0.03256    0.03931 =
         0.03372    0.00148    0.00221    0.00148
     0.00018 0.00027 0.00008 0.00106 0.00110 0.00107 0.00084 0.00080 0.00085
AFIX  43
H13   2    0.537705    0.301815    0.245319    11.00000   -1.20000
     0.00000 0.00000 0.00000 0.00000
AFIX   0
C14   1    0.385302    0.422024    0.223571    11.00000    0.04918    0.04264 =
         0.02831    0.00203   -0.00745   -0.00429
     0.00021 0.00029 0.00008 0.00129 0.00114 0.00097 0.00084 0.00091 0.00099
AFIX  43
H14   2    0.390116    0.393066    0.187305    11.00000   -1.20000
     0.00000 0.00000 0.00000 0.00000
AFIX   0
C15   1    0.290875    0.517660    0.241851    11.00000    0.03399    0.03824 =
         0.04729    0.00951   -0.01746   -0.00523
     0.00019 0.00027 0.00009 0.00108 0.00108 0.00125 0.00093 0.00092 0.00090
AFIX  43
H15   2    0.230959    0.555113    0.218136    11.00000   -1.20000
     0.00000 0.00000 0.00000 0.00000
AFIX   0
C16   1    0.283490    0.558879    0.294566    11.00000    0.02783    0.04011 =
         0.05295    0.00290    0.00013    0.00228
     0.00019 0.00029 0.00009 0.00101 0.00115 0.00127 0.00097 0.00091 0.00089
AFIX  43
H16   2    0.217742    0.622913    0.307284    11.00000   -1.20000
     0.00000 0.00000 0.00000 0.00000
AFIX   0
C17   1    0.371943    0.506866    0.328908    11.00000    0.03448    0.04093 =
         0.03171    0.00120    0.00175   -0.00445
     0.00018 0.00027 0.00008 0.00106 0.00111 0.00100 0.00083 0.00082 0.00088
AFIX  43
H17   2    0.367274    0.537447    0.365050    11.00000   -1.20000
     0.00000 0.00000 0.00000 0.00000
HKLF 4
END
;
