# Supplementary material for: 1-Benz­yloxy-1H-benzotriazole
Source: Acta Crystallogr Sect E Struct Rep Online. 2012 Jun 30;68(Pt 7):o2239. doi: 10.1107/S1600536812028395 (PMC3394030; doi:10.1107/S1600536812028395)
Supplement: Supplementary file 2 [file e-68-o2239-Isup2.hkl]

#
# h,k,l, Fc-squared, Fo-squared, sigma(Fo-squared) and status flag
#
data_I
_shelx_title ' b1obt1    P b c a      R = 0.05'
_shelx_refln_list_code          4
_shelx_F_calc_maximum      262.13
_exptl_crystal_F_000       943.78
_reflns_d_resolution_high  0.8205
 
loop_
 _symmetry_equiv_pos_as_xyz
 'x, y, z'
 '-x+1/2, -y, z+1/2'
 'x+1/2, -y+1/2, -z'
 '-x, y+1/2, -z+1/2'
 '-x, -y, -z'
 'x-1/2, y, -z-1/2'
 '-x-1/2, y-1/2, z'
 'x, -y-1/2, z-1/2'
 
_cell_length_a    11.2417
_cell_length_b     7.8381
_cell_length_c    25.3933
_cell_angle_alpha  90.000
_cell_angle_beta   90.000
_cell_angle_gamma  90.000
 
_shelx_F_squared_multiplier     1.000
 
loop_
 _refln_index_h
 _refln_index_k
 _refln_index_l
 _refln_F_squared_calc
 _refln_F_squared_meas
 _refln_F_squared_sigma
 _refln_observed_status
   2   0   0     3744.07     2907.91     33.47 o
   4   0   0     8226.53     6861.92     78.05 o
   6   0   0       61.56       56.42      3.76 o
   8   0   0      709.91      526.57     13.78 o
  10   0   0     2545.48     2175.04     41.00 o
  12   0   0      170.98      143.44      7.37 o
   2   1   0    24019.94    27804.06    411.74 o
   4   1   0      340.82      243.09      7.53 o
   6   1   0      687.92      610.51     15.53 o
   8   1   0      396.93      293.33     10.16 o
  10   1   0        7.10       22.01      3.37 o
  12   1   0      216.78      227.43      9.32 o
   0   2   0     5325.93     5134.02     57.81 o
   2   2   0    68712.84    74615.96   1031.14 o
   4   2   0      570.59      564.84     12.32 o
   6   2   0     1305.57     1000.71     21.63 o
   8   2   0      386.51      359.21     11.68 o
  10   2   0      110.86       83.55      6.76 o
  12   2   0      960.77      878.99     22.05 o
   2   3   0     1260.43     1269.88     21.50 o
   4   3   0    12104.91    10566.12    120.86 o
   6   3   0      228.03      245.78      8.21 o
   8   3   0     2244.53     2007.86     38.59 o
  10   3   0      907.71      713.63     21.80 o
  12   3   0      181.65      255.27      9.04 o
   0   4   0        0.98        2.32      1.64 o
   2   4   0      358.28      454.53     12.98 o
   4   4   0     3641.75     3340.82     49.38 o
   6   4   0      493.32      386.67     12.17 o
   8   4   0     1157.60     1179.56     26.84 o
  10   4   0       12.54       18.01      3.21 o
  12   4   0       58.01       78.16      4.46 o
   2   5   0      192.64      185.86      7.70 o
   4   5   0     3083.52     3291.32     51.63 o
   6   5   0     2737.08     2459.83     44.47 o
   8   5   0      165.77      159.51      8.33 o
  10   5   0      307.14      330.94     10.14 o
   0   6   0      190.28      276.54     10.09 o
   2   6   0        4.30       10.58      2.20 o
   4   6   0     1324.38     1368.91     30.84 o
   6   6   0     2148.48     2086.83     40.69 o
   8   6   0       23.02       16.63      3.58 o
  10   6   0      126.90      136.31      6.06 o
   2   7   0      482.63      507.96     14.48 o
   4   7   0      121.68      116.35      7.48 o
   6   7   0       31.50       33.67      4.29 o
   8   7   0      203.21      210.62      8.01 o
   0   8   0        0.54        3.18      2.66 o
   2   8   0      374.30      390.35     12.43 o
   4   8   0       41.82       40.41      3.87 o
   6   8   0      103.70       98.82      5.48 o
   2   9   0       43.32       51.36      3.73 o
   4   9   0      114.64      132.34      5.04 o
   1   1   1     3573.02     3352.79     37.19 o
   2   1   1    14685.83    15305.51    267.63 o
   3   1   1     7072.28     7268.72     79.76 o
   4   1   1      775.15      699.66     13.70 o
   5   1   1     1101.54     1037.78     19.50 o
   6   1   1      856.32      849.09     18.83 o
   7   1   1      420.86      442.66     11.87 o
   8   1   1       77.95       76.90      5.79 o
   9   1   1      105.55      126.72      7.17 o
  10   1   1     1106.04     1031.51     26.42 o
  11   1   1      563.29      514.73     15.04 o
  12   1   1      220.37      273.55      9.97 o
  13   1   1       87.39       76.89      5.01 o
   0   2   1     2813.23     2890.13     35.01 o
   1   2   1    16534.41    17974.43    187.50 o
   2   2   1    11026.32    11152.99    119.81 o
   3   2   1      639.60      598.53     12.07 o
   4   2   1      285.58      275.85      8.23 o
   5   2   1        6.75        7.15      1.94 o
   6   2   1       22.42       28.14      3.00 o
   7   2   1       40.25       37.32      3.65 o
   8   2   1       42.25       40.58      4.14 o
   9   2   1      219.30      192.77      9.49 o
  10   2   1      351.64      281.64     11.01 o
  11   2   1      409.71      347.83     12.09 o
  12   2   1      117.29      102.75      6.30 o
  13   2   1      256.18      202.78      7.31 o
   1   3   1     5432.43     5503.18     65.19 o
   2   3   1     1615.06     1602.60     25.27 o
   3   3   1       12.99       13.51      2.25 o
   4   3   1     1346.53     1246.12     22.98 o
   5   3   1     1411.32     1355.20     24.93 o
   6   3   1        1.69        3.92      1.71 o
   7   3   1      145.25      137.63      6.47 o
   8   3   1      224.64      201.50      9.01 o
   9   3   1      483.40      429.25     13.70 o
  10   3   1       14.61       21.71      4.26 o
  11   3   1      103.54       92.51      6.26 o
  12   3   1      293.92      372.13     10.95 o
  13   3   1        0.27       25.19      2.76 o
   0   4   1       23.63       15.22      2.44 o
   1   4   1      918.60      892.39     18.76 o
   2   4   1     3363.49     3659.52     50.31 o
   3   4   1     5009.82     5242.93     67.97 o
   4   4   1      294.64      309.73      9.64 o
   5   4   1       79.12       89.62      5.28 o
   6   4   1        9.00        6.05      3.09 o
   7   4   1      598.41      593.49     18.08 o
   8   4   1      235.85      231.43      9.58 o
   9   4   1       83.21       82.35      5.94 o
  10   4   1        9.83       24.01      3.22 o
  11   4   1       12.05       14.21      2.78 o
  12   4   1       17.27       42.17      3.91 o
   1   5   1      355.56      354.87     10.67 o
   2   5   1       10.56       18.20      3.32 o
   3   5   1     2411.91     2658.97     43.75 o
   4   5   1      151.39      149.84      7.64 o
   5   5   1       23.06       21.92      3.87 o
   6   5   1       98.10       88.28      6.19 o
   7   5   1        3.72       14.51      3.40 o
   8   5   1      107.57       93.52      6.43 o
   9   5   1       27.34       30.81      3.42 o
  10   5   1        0.29        3.45      2.89 o
  11   5   1        0.00        3.18      2.37 o
   0   6   1     2271.67     2506.02     43.29 o
   1   6   1      162.87      155.63      7.62 o
   2   6   1       25.74       21.72      4.00 o
   3   6   1       62.81       71.05      5.43 o
   4   6   1      414.96      469.57     14.05 o
   5   6   1      543.94      502.23     15.07 o
   6   6   1       25.98       24.93      4.67 o
   7   6   1      120.43      114.56      6.87 o
   8   6   1       15.91       16.08      3.52 o
   9   6   1        2.48        2.75      2.40 o
  10   6   1        1.98        3.64      2.34 o
   1   7   1      183.61      197.29      9.08 o
   2   7   1       41.76       49.99      4.78 o
   3   7   1        1.20        6.15      1.95 o
   4   7   1        9.27       12.62      3.04 o
   5   7   1      658.76      719.60     21.63 o
   6   7   1       21.93       34.19      3.57 o
   7   7   1        0.32        3.58      2.54 o
   8   7   1        0.03       -2.34      2.34 o
   9   7   1       20.48       21.89      2.68 o
   0   8   1      153.84      126.51      7.19 o
   1   8   1        0.50        0.97      2.98 o
   2   8   1       26.76       33.51      3.81 o
   3   8   1        3.25        6.52      2.90 o
   4   8   1        2.61        6.18      2.75 o
   5   8   1        0.23        1.21      2.52 o
   6   8   1       22.31       31.39      3.47 o
   7   8   1      533.61      545.12     14.06 o
   1   9   1        6.95       10.58      2.16 o
   2   9   1        0.21        2.55      1.80 o
   3   9   1       91.84      117.03      5.67 o
   4   9   1        3.95        2.59      2.43 o
   0   0   2     4340.63     3654.94     72.31 o
   1   0   2     2206.86     2189.82     24.42 o
   2   0   2      144.33      148.36      4.04 o
   3   0   2      619.42      457.11      9.23 o
   4   0   2      260.92      226.55      7.06 o
   5   0   2     2245.17     1948.12     29.58 o
   6   0   2        8.39       10.65      2.26 o
   7   0   2       15.54       17.38      2.76 o
   8   0   2        2.20        3.63      3.39 o
   9   0   2     1058.77      874.00     23.38 o
  10   0   2      431.28      396.71     13.03 o
  11   0   2      239.00      174.46      8.67 o
  12   0   2     1355.16     1168.31     26.56 o
  13   0   2      443.76      395.47     10.71 o
   1   1   2     8739.79    10901.39    195.82 o
   2   1   2    11551.67    11866.69    124.25 o
   3   1   2     1931.10     2025.28     26.41 o
   4   1   2      999.89     1037.11     17.58 o
   5   1   2       84.89       80.97      3.91 o
   6   1   2      144.56      174.57      6.62 o
   7   1   2      153.93      130.48      6.42 o
   8   1   2       25.87       15.43      3.50 o
   9   1   2        0.06        8.35      2.41 o
  10   1   2      126.13      126.39      7.74 o
  11   1   2      367.09      319.63     11.70 o
  12   1   2      683.95      587.69     17.57 o
  13   1   2       24.37       29.07      3.33 o
   0   2   2    13399.70    14149.14    148.81 o
   1   2   2       69.74       58.47      2.68 o
   2   2   2     7990.50     8546.78     93.38 o
   3   2   2     3403.32     3585.26     44.10 o
   4   2   2        1.23        2.58      1.29 o
   5   2   2        3.80        8.44      1.88 o
   6   2   2      139.08      132.37      5.92 o
   7   2   2        0.31        3.27      2.31 o
   8   2   2      443.05      397.98     12.25 o
   9   2   2       30.20       28.07      4.38 o
  10   2   2      502.72      423.08     13.80 o
  11   2   2      146.00      123.79      7.40 o
  12   2   2       43.42       75.43      5.31 o
  13   2   2       18.39       32.25      3.62 o
   1   3   2       17.90       25.17      2.15 o
   2   3   2     3407.37     3576.79     46.14 o
   3   3   2       94.56      193.62      6.31 o
   4   3   2      185.24      192.60      6.60 o
   5   3   2      134.79      219.99      7.36 o
   6   3   2        9.70       18.82      2.29 o
   7   3   2      290.37      297.50      9.93 o
   8   3   2       52.03       39.30      4.57 o
   9   3   2      596.88      504.07     14.65 o
  10   3   2        5.29        8.85      2.48 o
  11   3   2       11.83       22.03      3.46 o
  12   3   2      286.85      248.58      8.71 o
   0   4   2      735.69      718.91     16.32 o
   1   4   2       54.10       57.85      4.02 o
   2   4   2     3727.20     4253.96     56.55 o
   3   4   2      884.87      886.85     19.75 o
   4   4   2     3830.83     3836.61     54.38 o
   5   4   2       22.90       27.20      3.20 o
   6   4   2      194.46      188.10      7.94 o
   7   4   2       14.69       18.79      3.64 o
   8   4   2      441.06      412.92     12.62 o
   9   4   2      294.85      282.49     10.46 o
  10   4   2       91.17       97.64      6.26 o
  11   4   2        9.54       37.67      4.30 o
  12   4   2       96.60       96.75      4.92 o
   1   5   2      326.84      292.18      9.81 o
   2   5   2       48.97       62.65      4.97 o
   3   5   2        5.81        8.21      2.84 o
   4   5   2       86.03       94.29      6.27 o
   5   5   2      254.02      259.24     10.09 o
   6   5   2       42.28       46.10      4.94 o
   7   5   2      388.66      410.30     13.10 o
   8   5   2      201.82      189.91      8.75 o
   9   5   2        9.16       13.59      2.28 o
  10   5   2       32.62       32.46      3.73 o
  11   5   2        4.30        4.36      2.08 o
   0   6   2       79.16       74.09      5.65 o
   1   6   2       12.55        9.15      2.85 o
   2   6   2       39.16       43.28      4.01 o
   3   6   2      107.07      103.78      6.32 o
   4   6   2      450.90      489.23     14.66 o
   5   6   2      695.79      727.65     22.06 o
   6   6   2     1285.50     1307.86     30.13 o
   7   6   2        0.13        1.59      3.31 o
   8   6   2       69.70       53.73      5.28 o
   9   6   2        3.65        7.43      3.02 o
  10   6   2       81.93       73.85      4.09 o
   1   7   2       49.24       33.54      4.77 o
   2   7   2       36.84       29.52      3.92 o
   3   7   2        2.28       10.14      2.29 o
   4   7   2       71.35       82.44      5.92 o
   5   7   2      161.41      169.56      8.56 o
   6   7   2      211.31      208.87      9.26 o
   7   7   2        1.28        4.12      2.63 o
   8   7   2      109.01       90.44      5.59 o
   9   7   2        1.97        6.50      2.03 o
   0   8   2       37.11       33.08      4.34 o
   1   8   2       37.44       39.93      4.24 o
   2   8   2       27.99       24.21      3.96 o
   3   8   2      117.51      149.57      7.79 o
   4   8   2       23.73       27.26      3.71 o
   5   8   2      101.57      106.88      6.02 o
   6   8   2        8.59       14.63      2.45 o
   7   8   2       11.10        8.89      2.53 o
   1   9   2       25.37       23.61      3.44 o
   2   9   2      105.45      100.33      5.63 o
   3   9   2        0.16       -1.09      2.25 o
   4   9   2       45.65       48.75      3.60 o
   1   1   3    10502.72    10442.82    109.14 o
   2   1   3     2356.94     2458.03     29.68 o
   3   1   3     1293.39     1316.13     19.11 o
   4   1   3        1.11        3.83      1.27 o
   5   1   3      334.47      404.65     10.92 o
   6   1   3      186.72      220.10      7.37 o
   7   1   3      358.48      366.23     10.57 o
   8   1   3        0.01        3.68      2.38 o
   9   1   3        0.68        9.33      2.16 o
  10   1   3     1197.96     1189.67     28.52 o
  11   1   3       95.77      111.10      7.03 o
  12   1   3       40.09       55.75      4.85 o
  13   1   3       24.81       33.62      3.43 o
   0   2   3     9180.70     7941.61     86.60 o
   1   2   3     9207.22    10666.86    114.10 o
   2   2   3     4151.28     4101.57     48.51 o
   3   2   3      243.83      242.29      7.24 o
   4   2   3       55.52       58.41      3.26 o
   5   2   3        0.70       -1.88      1.88 o
   6   2   3        0.01        2.63      2.83 o
   7   2   3      296.99      242.69      8.72 o
   8   2   3        0.38        2.83      3.05 o
   9   2   3      875.48      768.16     22.11 o
  10   2   3      199.97      164.05      8.95 o
  11   2   3       70.97       52.49      5.06 o
  12   2   3      181.61      196.83      8.23 o
  13   2   3       64.78       65.36      4.03 o
   1   3   3      105.08      114.75      4.48 o
   2   3   3      572.33      578.84     13.13 o
   3   3   3      285.54      313.84      9.64 o
   4   3   3        5.80       10.58      2.19 o
   5   3   3      341.46      350.38      9.48 o
   6   3   3       29.51       30.07      3.21 o
   7   3   3      467.26      474.04     12.80 o
   8   3   3     1251.52     1235.21     27.61 o
   9   3   3      293.29      269.83     10.22 o
  10   3   3       44.23       39.74      5.11 o
  11   3   3      102.00      109.12      6.22 o
  12   3   3       12.19       13.46      2.34 o
   0   4   3      251.40      235.77      7.48 o
   1   4   3     1016.56     1077.26     21.44 o
   2   4   3      247.51      254.61      7.91 o
   3   4   3     1727.77     1789.26     30.79 o
   4   4   3      122.29       95.21      5.12 o
   5   4   3      170.46      193.39      7.86 o
   6   4   3      114.11      109.20      6.53 o
   7   4   3        0.84        5.57      2.84 o
   8   4   3        0.83       -1.45      3.84 o
   9   4   3        0.36        5.34      2.87 o
  10   4   3      252.56      238.13      9.25 o
  11   4   3      119.44      159.27      7.42 o
  12   4   3        4.44        2.55      2.82 o
   1   5   3       66.63       77.75      5.00 o
   2   5   3      418.51      492.20     12.92 o
   3   5   3      334.66      339.84     11.07 o
   4   5   3      848.12      921.49     22.99 o
   5   5   3     1526.87     1543.86     31.95 o
   6   5   3      123.68      123.87      7.36 o
   7   5   3        9.69        4.66      4.49 o
   8   5   3       11.59       17.23      2.90 o
   9   5   3       54.16       59.29      4.52 o
  10   5   3      120.26      112.24      5.66 o
  11   5   3        7.81       16.58      2.54 o
   0   6   3        6.07        4.87      3.31 o
   1   6   3      173.68      152.97      7.99 o
   2   6   3        0.00        4.73      2.66 o
   3   6   3       87.79      100.40      6.64 o
   4   6   3      169.10      180.23      8.74 o
   5   6   3        5.25        6.59      3.30 o
   6   6   3        2.28        8.37      3.06 o
   7   6   3       39.22       50.69      5.22 o
   8   6   3      120.71      135.36      7.10 o
   9   6   3        4.18        5.15      1.71 o
  10   6   3       30.43       30.34      3.01 o
   1   7   3       93.12       89.96      6.45 o
   2   7   3        0.48        5.78      2.61 o
   3   7   3       33.67       42.79      5.10 o
   4   7   3       43.52       44.19      5.26 o
   5   7   3      420.17      463.09     13.98 o
   6   7   3       31.81       34.57      4.58 o
   7   7   3       94.90      102.75      6.12 o
   8   7   3      109.80      131.84      6.42 o
   9   7   3        3.87        3.14      2.48 o
   0   8   3       21.79       20.84      3.03 o
   1   8   3       10.82       11.89      2.97 o
   2   8   3        8.52       10.17      3.15 o
   3   8   3       82.77      100.20      6.27 o
   4   8   3        3.54        1.75      3.15 o
   5   8   3      147.98      174.63      7.41 o
   6   8   3       85.85      116.73      5.90 o
   7   8   3        5.31        7.27      2.16 o
   1   9   3        1.41       -0.62      2.47 o
   2   9   3       63.49       64.10      4.26 o
   3   9   3        1.82        0.86      2.06 o
   4   9   3       49.20       54.52      3.65 o
   0   0   4     8799.84     7542.29    148.16 o
   1   0   4     7348.36     7226.26     76.40 o
   2   0   4     2905.37     2859.94     33.60 o
   3   0   4     1001.43      969.77     15.39 o
   4   0   4     3459.58     3748.20     46.40 o
   5   0   4     1480.36     1688.87     26.78 o
   6   0   4        1.28        6.30      1.86 o
   7   0   4      248.35      224.48      8.12 o
   8   0   4       26.26       37.48      3.98 o
   9   0   4        2.55       11.91      2.62 o
  10   0   4      260.44      235.47     10.11 o
  11   0   4       12.92       14.78      3.78 o
  12   0   4       11.76        9.34      3.06 o
  13   0   4      311.25      310.28      9.25 o
   1   1   4     1489.66     1423.88     18.53 o
   2   1   4     2332.22     2172.40     27.15 o
   3   1   4     2976.05     3098.23     37.99 o
   4   1   4     2011.44     2101.12     29.34 o
   5   1   4     1382.42     1545.47     25.25 o
   6   1   4       22.24       21.33      2.83 o
   7   1   4      545.07      573.44     16.35 o
   8   1   4      285.72      277.12      9.78 o
   9   1   4       95.89       88.18      5.94 o
  10   1   4      251.44      230.67      9.84 o
  11   1   4      438.13      370.25     12.90 o
  12   1   4       52.44       55.52      4.40 o
  13   1   4       52.24       55.93      3.65 o
   0   2   4     2607.47     1700.66     23.32 o
   1   2   4     3118.15     3435.08     41.29 o
   2   2   4     2114.42     2188.45     29.07 o
   3   2   4      546.67      562.26     11.83 o
   4   2   4      808.83      832.64     16.14 o
   5   2   4      485.07      576.59     13.94 o
   6   2   4       23.01       19.83      2.76 o
   7   2   4       56.62       80.45      5.04 o
   8   2   4        9.13       15.53      3.35 o
   9   2   4     1098.64      961.16     24.53 o
  10   2   4       54.60       38.40      5.31 o
  11   2   4        0.71       14.61      3.67 o
  12   2   4      107.65      147.79      7.25 o
  13   2   4        2.16        4.99      2.25 o
   1   3   4       13.81       23.74      2.40 o
   2   3   4      669.44      672.91     14.46 o
   3   3   4      552.61      587.03     13.78 o
   4   3   4     1039.82     1216.61     22.46 o
   5   3   4       69.68       80.79      4.26 o
   6   3   4      390.38      371.84     10.50 o
   7   3   4        7.05       14.06      2.22 o
   8   3   4       26.92       33.97      3.94 o
   9   3   4       54.73       57.74      4.89 o
  10   3   4        4.83       13.15      3.99 o
  11   3   4       64.16       58.17      4.73 o
  12   3   4        0.00        4.26      3.14 o
   0   4   4       72.04       77.98      4.49 o
   1   4   4      516.75      504.25     13.71 o
   2   4   4      312.64      332.75      9.36 o
   3   4   4        3.90        4.83      2.67 o
   4   4   4       39.21       35.29      3.80 o
   5   4   4      312.44      325.72     10.06 o
   6   4   4      201.67      208.55      8.25 o
   7   4   4      958.79      959.92     23.70 o
   8   4   4       25.78       24.32      3.42 o
   9   4   4      144.96      140.83      7.53 o
  10   4   4       18.73       26.05      3.71 o
  11   4   4      147.32      147.60      6.51 o
  12   4   4        1.08        0.27      2.67 o
   1   5   4       23.50       27.93      3.07 o
   2   5   4      144.53      174.55      7.41 o
   3   5   4      470.50      492.97     13.34 o
   4   5   4        9.46       11.51      2.66 o
   5   5   4       11.38       18.97      3.37 o
   6   5   4      511.40      500.91     14.43 o
   7   5   4       17.04       17.00      3.16 o
   8   5   4        3.96        5.23      2.96 o
   9   5   4        0.58        1.78      3.22 o
  10   5   4       51.50       46.22      4.12 o
  11   5   4       91.83       98.46      4.78 o
   0   6   4      451.20      329.12     11.22 o
   1   6   4       92.98       95.35      6.14 o
   2   6   4       88.94      105.35      6.87 o
   3   6   4      253.33      301.89     11.12 o
   4   6   4       55.72       69.63      5.33 o
   5   6   4       21.22       19.90      4.36 o
   6   6   4       37.12       47.58      4.67 o
   7   6   4      687.51      719.34     21.09 o
   8   6   4       78.91       79.37      5.39 o
   9   6   4        1.45       -3.22      3.34 o
  10   6   4       22.35       21.33      3.01 o
   1   7   4      412.16      401.02     13.03 o
   2   7   4        8.22       18.38      3.59 o
   3   7   4       35.96       43.25      4.69 o
   4   7   4        1.22        7.12      2.37 o
   5   7   4       10.73       18.55      4.13 o
   6   7   4       33.64       28.79      4.44 o
   7   7   4        2.88        4.66      2.91 o
   8   7   4       56.99       51.80      4.21 o
   9   7   4       18.90       20.50      2.85 o
   0   8   4        1.52       -2.67      3.45 o
   1   8   4       24.72       20.07      4.10 o
   2   8   4       96.84      101.25      6.37 o
   3   8   4       12.25       17.34      3.77 o
   4   8   4      282.09      346.37     11.08 o
   5   8   4       24.46       30.71      3.71 o
   6   8   4      187.57      197.94      7.26 o
   7   8   4       12.47       11.76      2.44 o
   1   9   4       18.08       19.53      3.05 o
   2   9   4       18.25       19.34      2.44 o
   3   9   4       30.88       41.79      3.40 o
   4   9   4       18.38       24.74      2.86 o
   1   1   5     4179.54     3929.43     44.68 o
   2   1   5      671.71      579.05     10.51 o
   3   1   5       13.76       23.22      1.73 o
   4   1   5      312.36      378.02      9.68 o
   5   1   5      424.66      423.56     11.52 o
   6   1   5      743.94      730.98     17.04 o
   7   1   5        3.98        4.14      1.87 o
   8   1   5      353.28      344.91     11.10 o
   9   1   5      138.75      116.38      7.13 o
  10   1   5      146.13      117.29      7.18 o
  11   1   5      161.23      135.08      7.41 o
  12   1   5        0.49        7.20      3.41 o
  13   1   5       10.43        9.12      2.46 o
   0   2   5        0.51        0.31      1.27 o
   1   2   5     3596.28     3318.39     40.49 o
   2   2   5      300.72      292.22      7.70 o
   3   2   5      211.26      194.26      5.60 o
   4   2   5      145.16      181.54      5.81 o
   5   2   5      418.74      481.85     12.94 o
   6   2   5     1973.39     2159.55     34.67 o
   7   2   5     1159.96     1258.15     25.89 o
   8   2   5      720.16      687.59     19.13 o
   9   2   5       25.67       28.93      4.51 o
  10   2   5       17.76       22.00      3.48 o
  11   2   5       97.99       97.15      6.27 o
  12   2   5      302.60      309.93      9.97 o
  13   2   5       24.05       47.72      4.75 o
   1   3   5     1580.46     1346.57     22.17 o
   2   3   5     1547.65     1651.82     25.95 o
   3   3   5      420.00      407.90     11.26 o
   4   3   5     1644.34     1762.50     28.84 o
   5   3   5       26.43       34.87      3.19 o
   6   3   5      186.81      201.67      7.78 o
   7   3   5       86.41       85.76      5.60 o
   8   3   5       44.86       50.31      4.88 o
   9   3   5       74.08       56.25      4.94 o
  10   3   5      260.88      241.39      9.61 o
  11   3   5       32.50       26.97      4.22 o
  12   3   5        3.86        6.82      2.49 o
   0   4   5       19.71       14.86      2.73 o
   1   4   5      209.09      237.66      7.58 o
   2   4   5        6.34        3.69      2.48 o
   3   4   5      509.05      506.68     14.35 o
   4   4   5     2549.47     2686.71     41.86 o
   5   4   5       73.52       87.73      5.65 o
   6   4   5      460.73      474.18     12.85 o
   7   4   5      205.03      203.01      8.63 o
   8   4   5      136.66      146.94      7.60 o
   9   4   5      129.41      128.85      7.03 o
  10   4   5      115.98      122.01      6.93 o
  11   4   5       28.30       36.22      3.43 o
  12   4   5        4.69        7.35      2.30 o
   1   5   5       98.24       86.41      5.41 o
   2   5   5       14.00       21.63      3.50 o
   3   5   5       25.15       36.39      3.59 o
   4   5   5      183.04      186.47      8.10 o
   5   5   5       56.51       66.64      5.08 o
   6   5   5       11.35       15.33      2.79 o
   7   5   5      150.94      134.42      7.37 o
   8   5   5      570.83      604.40     18.57 o
   9   5   5       33.29       33.31      3.93 o
  10   5   5       86.38      100.51      5.25 o
  11   5   5       41.76       36.21      3.21 o
   0   6   5        0.03        5.56      2.09 o
   1   6   5       33.69       29.43      4.05 o
   2   6   5      396.11      439.81     13.11 o
   3   6   5       58.22       69.36      5.22 o
   4   6   5        0.64        3.70      3.47 o
   5   6   5       78.40      101.93      6.47 o
   6   6   5       99.88      119.69      6.79 o
   7   6   5      157.53      161.00      8.08 o
   8   6   5       63.27       59.97      4.85 o
   9   6   5       53.92       55.87      4.32 o
  10   6   5        5.42       17.45      2.06 o
   1   7   5        0.93        1.59      2.76 o
   2   7   5       19.24       13.50      3.30 o
   3   7   5      206.98      258.65     10.55 o
   4   7   5      132.93      156.00      7.92 o
   5   7   5      605.32      702.10     20.48 o
   6   7   5     1110.78     1213.33     27.23 o
   7   7   5       29.38       25.00      3.43 o
   8   7   5       10.13        9.49      2.55 o
   9   7   5        1.89       -1.31      1.93 o
   0   8   5      467.70      341.46     11.42 o
   1   8   5       34.84       27.11      4.01 o
   2   8   5        7.09       14.73      2.61 o
   3   8   5        6.26        7.40      3.18 o
   4   8   5       52.36       67.30      5.20 o
   5   8   5        0.37        6.40      2.41 o
   6   8   5      126.01      133.30      6.15 o
   7   8   5        3.24        5.64      1.76 o
   1   9   5       26.77       28.39      3.18 o
   2   9   5       83.30       87.82      4.68 o
   3   9   5       58.92       56.84      4.18 o
   4   9   5      149.28      154.50      5.85 o
   0   0   6     5682.73     4771.73     52.82 o
   1   0   6      681.80      598.19     10.11 o
   2   0   6     2834.44     2667.02     32.69 o
   3   0   6       17.00        9.16      1.56 o
   4   0   6      103.66       87.16      3.75 o
   5   0   6     2060.47     2130.90     31.95 o
   6   0   6      450.37      505.85     13.91 o
   7   0   6     5503.36     6068.39     78.14 o
   8   0   6      216.97      193.27      8.15 o
   9   0   6      324.16      334.52     11.57 o
  10   0   6      179.09      157.35      8.09 o
  11   0   6     1361.19     1224.29     28.79 o
  12   0   6       85.07       54.39      4.59 o
  13   0   6       72.28       69.05      4.19 o
   1   1   6     5046.07     4811.19     54.23 o
   2   1   6      553.29      517.71     10.08 o
   3   1   6     1051.12     1054.44     17.19 o
   4   1   6        2.34        5.24      1.60 o
   5   1   6     2376.79     2747.42     38.57 o
   6   1   6      262.59      306.97      8.97 o
   7   1   6      322.34      371.12     10.55 o
   8   1   6      105.22      124.59      6.59 o
   9   1   6      382.54      366.52     11.92 o
  10   1   6       89.55       84.83      6.18 o
  11   1   6       10.16       11.10      3.46 o
  12   1   6       54.28       57.39      4.83 o
  13   1   6        1.10        1.68      2.36 o
   0   2   6      337.81      244.84      6.87 o
   1   2   6        3.25        5.35      1.25 o
   2   2   6     2005.32     1965.31     27.38 o
   3   2   6      104.60       93.92      4.01 o
   4   2   6     2062.60     2174.23     31.82 o
   5   2   6      422.29      502.50     13.14 o
   6   2   6       26.81       25.70      3.25 o
   7   2   6        3.59        7.74      2.76 o
   8   2   6       23.86       24.72      3.31 o
   9   2   6     1117.89     1051.11     25.61 o
  10   2   6       71.92       60.81      5.61 o
  11   2   6        1.19       -1.73      3.40 o
  12   2   6      120.72      112.06      6.13 o
  13   2   6      273.19      256.65      7.61 o
   1   3   6      893.15      755.16     15.35 o
   2   3   6        0.00        0.98      2.06 o
   3   3   6     7104.22     7570.38     88.58 o
   4   3   6      105.09       73.08      4.43 o
   5   3   6      577.75      572.16     15.33 o
   6   3   6        0.00        0.76      2.69 o
   7   3   6     1645.88     1739.04     32.54 o
   8   3   6       34.85       33.25      4.12 o
   9   3   6      101.12       91.52      6.47 o
  10   3   6        5.29        6.23      3.74 o
  11   3   6       46.97       55.12      4.32 o
  12   3   6        0.78       -3.15      3.15 o
   0   4   6      288.40      189.98      6.72 o
   1   4   6      143.84      146.05      5.94 o
   2   4   6     1016.66     1048.16     21.58 o
   3   4   6      294.99      288.97      8.85 o
   4   4   6     1162.85     1270.82     25.51 o
   5   4   6      142.98      138.92      6.77 o
   6   4   6      145.10      132.08      6.68 o
   7   4   6       16.02       29.93      3.59 o
   8   4   6     1015.46      993.59     24.37 o
   9   4   6        5.67       11.31      3.61 o
  10   4   6      116.23      124.64      6.34 o
  11   4   6       57.30       63.68      4.57 o
  12   4   6        1.60        0.73      2.62 o
   1   5   6      818.26      749.18     19.31 o
   2   5   6      101.19      123.50      6.34 o
   3   5   6       21.77       20.60      3.51 o
   4   5   6       21.71       20.95      3.33 o
   5   5   6      552.96      562.45     14.95 o
   6   5   6     1169.27     1171.01     27.14 o
   7   5   6       59.74       56.29      5.12 o
   8   5   6      139.43      147.77      7.79 o
   9   5   6      386.91      369.04     11.16 o
  10   5   6        7.18        6.12      2.79 o
  11   5   6       19.16       19.33      2.72 o
   0   6   6      295.58      241.19      9.57 o
   1   6   6      291.34      302.22     10.80 o
   2   6   6        2.73        5.38      2.69 o
   3   6   6       98.77      108.26      6.90 o
   4   6   6      428.05      443.63     13.52 o
   5   6   6      406.63      445.12     13.73 o
   6   6   6       39.33       36.26      4.26 o
   7   6   6       75.30       77.94      5.52 o
   8   6   6        4.38        6.81      2.20 o
   9   6   6        3.49        4.19      2.28 o
  10   6   6       96.17      103.21      4.73 o
   1   7   6       21.93       22.52      3.73 o
   2   7   6        6.94       14.10      3.31 o
   3   7   6        7.62        1.05      4.71 o
   4   7   6       30.28       39.10      4.38 o
   5   7   6      160.31      179.61      8.62 o
   6   7   6       24.34       31.00      3.71 o
   7   7   6        0.71        5.77      2.38 o
   8   7   6       25.93       24.43      3.45 o
   0   8   6        0.13       -3.43      3.58 o
   1   8   6       44.25       35.50      4.28 o
   2   8   6       11.54       22.56      3.00 o
   3   8   6      367.88      417.57     12.44 o
   4   8   6       21.51       27.07      3.74 o
   5   8   6        6.17        9.24      2.75 o
   6   8   6        7.38        8.63      2.66 o
   7   8   6       26.65       27.60      3.02 o
   1   9   6       13.72        6.21      2.76 o
   2   9   6       14.32       10.72      2.97 o
   3   9   6       22.05       12.86      2.64 o
   1   1   7     2562.99     2212.47     28.42 o
   2   1   7       72.87       61.29      2.81 o
   3   1   7     1295.28     1265.80     19.98 o
   4   1   7     1563.79     1814.67     27.30 o
   5   1   7     3675.98     4263.07     54.83 o
   6   1   7     1680.90     1772.90     30.13 o
   7   1   7        9.93       13.35      3.36 o
   8   1   7      230.10      233.64      9.16 o
   9   1   7       50.50       55.80      5.45 o
  10   1   7        0.68        3.09      2.82 o
  11   1   7        0.48        5.74      2.87 o
  12   1   7       57.42       61.06      4.65 o
  13   1   7       16.21       12.19      3.48 o
   0   2   7      718.81      561.44     11.53 o
   1   2   7      396.58      348.66      8.71 o
   2   2   7        1.04        0.98      1.42 o
   3   2   7     2333.25     2494.22     34.38 o
   4   2   7      312.62      337.28     10.04 o
   5   2   7      449.31      513.28     13.50 o
   6   2   7      156.02      199.52      7.49 o
   7   2   7       36.33       35.98      3.94 o
   8   2   7      142.49      155.89      7.58 o
   9   2   7       73.90       77.70      6.22 o
  10   2   7       57.24       52.76      5.00 o
  11   2   7        6.65        4.07      3.92 o
  12   2   7       74.06       69.70      5.23 o
  13   2   7        0.07        0.69      2.23 o
   1   3   7      450.78      435.88     11.35 o
   2   3   7      100.59       81.22      4.09 o
   3   3   7      130.56      136.18      5.41 o
   4   3   7      726.75      761.85     17.33 o
   5   3   7     1040.54     1071.79     22.26 o
   6   3   7       91.60       80.24      4.95 o
   7   3   7      286.95      310.00     10.27 o
   8   3   7      481.22      523.08     14.12 o
   9   3   7        0.15       -1.42      3.57 o
  10   3   7      291.79      271.96      9.99 o
  11   3   7        3.35        2.03      3.42 o
  12   3   7        7.11        7.34      2.50 o
   0   4   7       44.73       47.59      3.48 o
   1   4   7      375.46      384.09     11.96 o
   2   4   7      316.35      321.15      9.19 o
   3   4   7      497.09      515.86     14.58 o
   4   4   7        1.25        7.34      2.04 o
   5   4   7       91.12       93.87      5.61 o
   6   4   7        2.06        3.09      3.28 o
   7   4   7      104.84      116.48      6.31 o
   8   4   7      611.04      608.31     18.48 o
   9   4   7      166.44      194.74      8.43 o
  10   4   7       54.19       56.25      4.68 o
  11   4   7       38.38       23.67      3.36 o
  12   4   7       62.37       70.57      3.80 o
   1   5   7        1.92       -2.25      3.32 o
   2   5   7       80.29       93.86      5.59 o
   3   5   7       28.71       22.87      3.53 o
   4   5   7        3.29        5.81      2.27 o
   5   5   7      145.45      153.22      8.10 o
   6   5   7      341.98      358.85     11.86 o
   7   5   7       59.07       81.96      5.47 o
   8   5   7      157.73      165.09      8.05 o
   9   5   7       12.39        9.65      2.69 o
  10   5   7       34.45       36.21      3.75 o
  11   5   7        0.32       -0.48      2.38 o
   0   6   7      469.16      405.61     12.85 o
   1   6   7       15.04       25.94      3.53 o
   2   6   7       80.52      105.51      6.45 o
   3   6   7      297.47      347.25     11.71 o
   4   6   7      307.57      363.46     12.29 o
   5   6   7        3.78        5.11      3.89 o
   6   6   7      413.42      432.38     13.26 o
   7   6   7        2.69        9.25      2.73 o
   8   6   7        2.84        2.44      2.35 o
   9   6   7        1.31       -1.92      2.72 o
  10   6   7       91.64      102.32      4.56 o
   1   7   7      201.87      194.30      9.01 o
   2   7   7       37.44       38.42      4.82 o
   3   7   7       39.12       37.03      4.66 o
   4   7   7       85.92       89.33      6.23 o
   5   7   7        8.51        7.53      2.66 o
   6   7   7       89.91       79.66      5.38 o
   7   7   7       63.43       60.41      4.49 o
   8   7   7        4.89        0.88      2.45 o
   0   8   7      149.50      129.62      7.04 o
   1   8   7      217.44      205.77      8.87 o
   2   8   7      201.73      217.44      8.82 o
   3   8   7       36.42       41.12      3.65 o
   4   8   7      138.70      182.48      7.65 o
   5   8   7        1.17        2.75      1.94 o
   6   8   7       22.50       23.12      3.09 o
   1   9   7       10.33        8.66      2.43 o
   2   9   7       15.81       13.68      2.43 o
   3   9   7        9.39        7.46      2.09 o
   0   0   8      149.44      118.94      3.69 o
   1   0   8     1579.50     1327.93     19.21 o
   2   0   8     5189.71     5066.75     58.43 o
   3   0   8       49.48       55.32      2.99 o
   4   0   8     1676.70     1763.48     26.86 o
   5   0   8     1461.80     1546.60     26.08 o
   6   0   8     4519.08     4927.50     64.20 o
   7   0   8       12.27        8.16      3.30 o
   8   0   8      370.71      394.76     11.80 o
   9   0   8       31.11       38.60      4.48 o
  10   0   8      777.19      763.62     21.35 o
  11   0   8      795.21      771.79     20.71 o
  12   0   8      177.85      149.98      6.70 o
  13   0   8        0.04        4.90      1.48 o
   1   1   8      149.31      152.55      4.35 o
   2   1   8      320.70      298.91      7.84 o
   3   1   8      342.04      406.86      9.90 o
   4   1   8       67.74       72.55      3.80 o
   5   1   8     1430.20     1603.99     26.79 o
   6   1   8      503.33      582.58     15.43 o
   7   1   8      222.29      222.77      8.27 o
   8   1   8      157.49      179.88      8.17 o
   9   1   8      133.33      118.39      6.88 o
  10   1   8       19.10       20.92      3.11 o
  11   1   8       37.84       35.71      3.94 o
  12   1   8       12.43       12.06      2.43 o
  13   1   8       19.02       21.17      2.74 o
   0   2   8     4246.35     3492.82     43.64 o
   1   2   8     1778.83     1708.88     25.07 o
   2   2   8      723.11      744.03     14.59 o
   3   2   8      341.13      399.06     10.52 o
   4   2   8     3364.39     3618.69     47.82 o
   5   2   8      431.04      455.40     12.83 o
   6   2   8       63.98       72.94      4.64 o
   7   2   8        3.99        7.10      2.62 o
   8   2   8     1467.12     1358.86     28.89 o
   9   2   8      181.90      181.09      8.13 o
  10   2   8       18.10       16.78      3.93 o
  11   2   8       27.46       21.14      3.84 o
  12   2   8      121.00      100.32      5.39 o
   1   3   8      408.77      394.87     10.86 o
   2   3   8       56.36       65.93      3.81 o
   3   3   8       84.69       73.63      4.05 o
   4   3   8        5.23        7.59      2.25 o
   5   3   8      275.12      264.28      8.60 o
   6   3   8      223.31      214.25      7.99 o
   7   3   8      173.95      201.19      8.08 o
   8   3   8       45.29       40.23      4.03 o
   9   3   8       56.71       47.80      4.96 o
  10   3   8      125.09      108.77      6.11 o
  11   3   8       13.65        8.53      3.72 o
  12   3   8       16.13       16.21      3.00 o
   0   4   8       71.95       43.75      3.61 o
   1   4   8      308.61      280.79      8.44 o
   2   4   8      495.93      498.42     14.14 o
   3   4   8      409.31      472.60     14.12 o
   4   4   8        2.05        5.40      1.73 o
   5   4   8        4.66        6.10      2.60 o
   6   4   8      193.57      198.79      8.19 o
   7   4   8      215.49      226.33      9.04 o
   8   4   8       39.67       41.31      4.68 o
   9   4   8       48.49       60.49      4.68 o
  10   4   8      401.23      362.22     10.80 o
  11   4   8       18.96       17.42      2.98 o
   1   5   8      229.61      206.51      8.12 o
   2   5   8      278.13      288.42     10.11 o
   3   5   8        0.84        6.65      2.30 o
   4   5   8       53.09       61.13      4.87 o
   5   5   8       88.93      108.55      6.36 o
   6   5   8        0.59        9.72      2.63 o
   7   5   8       34.63       40.79      4.48 o
   8   5   8       19.83       18.47      3.65 o
   9   5   8       55.28       43.75      4.37 o
  10   5   8       12.11        9.45      2.49 o
  11   5   8        7.16        6.57      1.88 o
   0   6   8      130.62       94.75      6.50 o
   1   6   8       43.62       45.75      4.38 o
   2   6   8       23.96       27.95      3.66 o
   3   6   8       85.77       91.23      6.35 o
   4   6   8      205.30      218.79      9.30 o
   5   6   8      104.33      115.96      7.01 o
   6   6   8        2.22        7.13      3.24 o
   7   6   8        0.44        3.60      2.98 o
   8   6   8      195.31      175.68      7.25 o
   9   6   8       16.06       16.01      2.62 o
  10   6   8       54.07       57.94      3.63 o
   1   7   8       17.17       16.99      3.66 o
   2   7   8       19.23       17.96      3.70 o
   3   7   8      158.62      156.62      8.13 o
   4   7   8        1.53       11.97      2.27 o
   5   7   8        1.07        4.11      2.10 o
   6   7   8        0.16       -1.53      3.01 o
   7   7   8       10.57       11.11      2.77 o
   8   7   8        0.01       -0.78      2.07 o
   0   8   8       30.57       30.62      4.03 o
   1   8   8        4.94        1.71      4.28 o
   2   8   8       26.39       20.41      3.70 o
   3   8   8        0.22        0.80      2.83 o
   4   8   8      223.57      253.49      8.99 o
   5   8   8        1.17        3.28      2.49 o
   6   8   8        5.28        5.22      1.86 o
   1   9   8       27.16       18.32      2.44 o
   2   9   8       41.15       51.72      3.31 o
   1   1   9     2538.16     2339.10     31.00 o
   2   1   9      153.91      138.63      4.54 o
   3   1   9     1493.54     1734.10     26.01 o
   4   1   9       40.85       44.98      3.15 o
   5   1   9       31.41       37.72      3.19 o
   6   1   9      291.49      307.05      9.18 o
   7   1   9       98.28      112.10      6.10 o
   8   1   9       75.07       73.25      5.12 o
   9   1   9       17.14       16.73      2.84 o
  10   1   9        0.09        4.43      2.83 o
  11   1   9       53.33       48.68      4.64 o
  12   1   9        9.14        9.17      2.79 o
  13   1   9      146.05      159.26      5.56 o
   0   2   9      452.27      398.94     10.03 o
   1   2   9        8.33        7.69      1.61 o
   2   2   9      199.40      215.14      6.17 o
   3   2   9        3.32        0.25      1.72 o
   4   2   9      255.47      241.79      7.30 o
   5   2   9        0.91        3.39      2.47 o
   6   2   9      236.53      257.16      8.47 o
   7   2   9     1022.77     1108.24     24.33 o
   8   2   9      177.96      175.79      8.18 o
   9   2   9      121.63      115.51      6.52 o
  10   2   9       25.37       19.59      3.98 o
  11   2   9       19.08       18.68      3.00 o
  12   2   9        7.08        3.65      2.45 o
   1   3   9       64.85       83.02      4.18 o
   2   3   9       83.01       92.47      4.43 o
   3   3   9      522.92      531.50     13.92 o
   4   3   9        0.09        4.81      1.67 o
   5   3   9      135.23      154.98      6.47 o
   6   3   9        1.13        2.80      2.62 o
   7   3   9      117.03      121.09      6.60 o
   8   3   9      154.09      164.30      7.50 o
   9   3   9       11.46       16.35      3.15 o
  10   3   9      105.62      106.39      6.17 o
  11   3   9       15.07       15.08      2.79 o
  12   3   9       26.24       28.15      3.08 o
   0   4   9      153.42      130.17      5.70 o
   1   4   9      177.54      157.29      6.39 o
   2   4   9      425.36      412.50     13.03 o
   3   4   9       26.01       29.30      3.36 o
   4   4   9       69.70       64.92      4.47 o
   5   4   9      434.51      412.59     11.66 o
   6   4   9        0.20        6.25      2.25 o
   7   4   9      255.27      248.94      9.36 o
   8   4   9        0.59        2.31      2.96 o
   9   4   9      160.87      172.55      7.83 o
  10   4   9       95.69       86.79      5.31 o
  11   4   9        3.24        2.70      2.26 o
   1   5   9       11.38        8.77      2.32 o
   2   5   9       43.92       62.60      4.89 o
   3   5   9       27.45       37.13      3.65 o
   4   5   9       40.78       37.76      3.74 o
   5   5   9        6.18        5.69      2.90 o
   6   5   9      634.32      642.59     18.89 o
   7   5   9      124.45      122.49      6.69 o
   8   5   9       11.04        5.87      3.08 o
   9   5   9       83.82       66.47      4.75 o
  10   5   9       26.56       37.08      3.37 o
   0   6   9       30.94       29.02      3.83 o
   1   6   9      100.82       91.95      6.27 o
   2   6   9      462.45      440.42     13.12 o
   3   6   9       35.17       31.24      3.80 o
   4   6   9      103.99      117.82      6.92 o
   5   6   9      281.48      294.09     10.95 o
   6   6   9        2.28        4.71      3.19 o
   7   6   9        6.70       11.53      2.70 o
   8   6   9       10.93       12.71      2.96 o
   9   6   9        5.35        5.71      2.31 o
   1   7   9       32.75       33.42      3.89 o
   2   7   9       20.43       19.74      3.78 o
   3   7   9        4.11        4.84      3.29 o
   4   7   9      126.16      144.45      7.31 o
   5   7   9       15.86       22.12      3.09 o
   6   7   9      151.23      164.39      7.15 o
   7   7   9       74.30       66.04      4.41 o
   8   7   9        5.66        6.67      2.03 o
   0   8   9      161.30      111.08      6.26 o
   1   8   9       12.67       10.06      3.06 o
   2   8   9      156.05      150.00      7.08 o
   3   8   9      170.03      197.52      7.53 o
   4   8   9       23.27       23.64      3.32 o
   5   8   9        0.32       -2.35      2.35 o
   6   8   9       14.69       13.99      2.46 o
   1   9   9        1.42        1.44      2.36 o
   2   9   9       22.25       25.46      2.65 o
   0   0  10      115.98      128.16      4.25 o
   1   0  10     2051.07     2079.85     28.50 o
   2   0  10       15.89       32.32      2.18 o
   3   0  10     3598.71     3604.96     46.13 o
   4   0  10      347.91      287.20      7.78 o
   5   0  10      427.81      483.73     13.14 o
   6   0  10     1904.55     1923.64     32.73 o
   7   0  10      152.89      125.44      6.42 o
   8   0  10       15.87       16.66      3.12 o
   9   0  10      248.66      260.06     10.09 o
  10   0  10      923.05      839.50     22.40 o
  11   0  10      430.64      386.21     11.69 o
  12   0  10       41.27       30.60      3.32 o
   1   1  10     2184.78     2194.74     30.14 o
   2   1  10       30.85       34.42      2.46 o
   3   1  10     1140.91     1163.43     20.20 o
   4   1  10     1199.34     1325.65     23.13 o
   5   1  10      672.44      678.26     16.09 o
   6   1  10       84.57      106.64      5.43 o
   7   1  10      312.21      310.20     10.24 o
   8   1  10       38.44       38.36      4.05 o
   9   1  10        2.12        3.41      3.20 o
  10   1  10        0.15        7.68      3.03 o
  11   1  10       22.26       19.62      3.08 o
  12   1  10       83.57       94.09      4.84 o
   0   2  10      449.68      453.21     11.11 o
   1   2  10      264.22      258.73      6.84 o
   2   2  10      423.97      469.15     11.68 o
   3   2  10      554.64      569.70     13.63 o
   4   2  10      527.65      528.99     13.62 o
   5   2  10      969.32     1002.48     20.99 o
   6   2  10       92.63       85.72      5.04 o
   7   2  10       73.78       82.75      5.20 o
   8   2  10      936.63      900.56     22.74 o
   9   2  10       30.58       17.61      3.62 o
  10   2  10       27.98       28.33      3.33 o
  11   2  10       11.56        8.01      3.06 o
  12   2  10       88.98       75.43      4.71 o
   1   3  10     1230.19     1040.46     20.20 o
   2   3  10      176.01      185.21      6.45 o
   3   3  10      670.69      673.68     16.15 o
   4   3  10      538.86      555.49     15.16 o
   5   3  10       79.30       74.39      5.04 o
   6   3  10      147.73      143.45      6.98 o
   7   3  10        0.25        3.10      2.91 o
   8   3  10        0.08       -0.46      3.14 o
   9   3  10      162.97      152.39      7.35 o
  10   3  10       15.03       19.89      3.09 o
  11   3  10       13.45        9.86      2.57 o
  12   3  10       61.10       59.77      3.60 o
   0   4  10      362.23      242.38      8.27 o
   1   4  10        8.57        9.68      2.45 o
   2   4  10     2072.86     2054.58     34.53 o
   3   4  10       81.02       79.64      5.17 o
   4   4  10        4.83        7.01      2.12 o
   5   4  10       13.84       17.18      3.37 o
   6   4  10      161.85      151.69      7.23 o
   7   4  10       49.30       65.12      5.01 o
   8   4  10        0.00        7.63      2.13 o
   9   4  10        3.70        0.43      3.50 o
  10   4  10        0.22        1.97      2.20 o
  11   4  10       43.90       40.10      3.63 o
   1   5  10       38.30       36.17      4.49 o
   2   5  10       12.73       16.47      2.63 o
   3   5  10       57.44       68.21      5.20 o
   4   5  10       78.46       76.13      5.38 o
   5   5  10       17.02       16.21      3.62 o
   6   5  10        8.22        9.10      3.92 o
   7   5  10        1.48        0.93      3.29 o
   8   5  10       39.11       47.13      4.08 o
   9   5  10       37.10       33.88      3.36 o
  10   5  10      167.48      188.06      6.50 o
   0   6  10     2062.62     1587.95     32.64 o
   1   6  10        1.46        4.44      2.83 o
   2   6  10        5.95        5.45      3.40 o
   3   6  10       34.86       39.46      4.30 o
   4   6  10      331.10      330.66     11.46 o
   5   6  10       34.19       42.66      4.70 o
   6   6  10       39.86       40.85      4.15 o
   7   6  10       38.64       36.57      3.63 o
   8   6  10       11.95       11.67      2.75 o
   9   6  10       13.85       14.97      2.29 o
   1   7  10        9.41        1.47      4.41 o
   2   7  10        9.19        5.82      3.17 o
   3   7  10       29.96       30.63      3.49 o
   4   7  10       29.09       37.79      4.20 o
   5   7  10       15.22       17.97      2.98 o
   6   7  10        4.34       11.51      2.43 o
   7   7  10        0.38        1.25      2.26 o
   8   7  10       19.19       29.69      2.71 o
   0   8  10      184.76      148.29      7.07 o
   1   8  10       31.07       30.35      3.11 o
   2   8  10       41.28       38.43      4.11 o
   3   8  10       29.01       29.84      3.63 o
   4   8  10        6.34        8.35      2.71 o
   5   8  10       56.92       70.32      4.03 o
   6   8  10        2.63        4.31      2.09 o
   1   9  10       20.55       10.92      2.51 o
   1   1  11      233.43      265.38      8.13 o
   2   1  11      754.75      824.04     16.08 o
   3   1  11       43.26       54.87      3.40 o
   4   1  11        0.16        6.82      1.61 o
   5   1  11        1.42        6.22      2.14 o
   6   1  11      195.38      204.38      7.60 o
   7   1  11       52.62       55.36      4.62 o
   8   1  11        1.45        8.73      2.25 o
   9   1  11      204.85      182.52      8.46 o
  10   1  11      113.26      107.57      6.45 o
  11   1  11      215.01      202.48      8.32 o
  12   1  11       27.80       29.31      3.33 o
   0   2  11     6311.18     6178.85     73.35 o
   1   2  11      725.48      781.19     16.00 o
   2   2  11      232.35      217.86      6.65 o
   3   2  11     1474.10     1491.19     25.43 o
   4   2  11       53.61       36.44      3.53 o
   5   2  11      193.97      225.35      7.90 o
   6   2  11      159.18      169.32      7.10 o
   7   2  11        5.08       11.02      3.57 o
   8   2  11      150.72      152.22      7.38 o
   9   2  11       97.61      106.56      6.51 o
  10   2  11       39.61       34.24      3.84 o
  11   2  11       16.49       18.12      3.48 o
  12   2  11        5.20        5.04      1.80 o
   1   3  11      246.68      259.84      7.84 o
   2   3  11     1621.63     1636.62     28.10 o
   3   3  11      691.52      736.16     17.42 o
   4   3  11      189.85      206.29      7.43 o
   5   3  11      227.06      234.43      8.44 o
   6   3  11        1.13        6.99      2.19 o
   7   3  11       43.08       38.62      4.45 o
   8   3  11       26.64       26.39      3.07 o
   9   3  11       92.20       80.82      5.69 o
  10   3  11       23.88       31.00      3.81 o
  11   3  11       27.39       42.84      3.68 o
  12   3  11       17.48       24.51      2.61 o
   0   4  11      903.92      674.54     17.42 o
   1   4  11       20.83       22.66      2.80 o
   2   4  11     1578.99     1575.93     29.37 o
   3   4  11      424.62      452.86     12.13 o
   4   4  11      115.19      114.85      6.07 o
   5   4  11        4.77        6.13      2.43 o
   6   4  11       74.14       69.83      5.11 o
   7   4  11      501.29      513.45     13.91 o
   8   4  11      215.36      186.87      8.10 o
   9   4  11       36.79       35.13      3.55 o
  10   4  11       30.25       29.24      2.87 o
  11   4  11       80.36       95.91      4.70 o
   1   5  11      248.52      207.62      8.69 o
   2   5  11      273.27      285.03      9.73 o
   3   5  11       36.44       44.43      4.28 o
   4   5  11      671.28      709.80     19.99 o
   5   5  11      222.07      225.34      9.27 o
   6   5  11        4.61       11.39      2.69 o
   7   5  11        0.00        3.94      2.12 o
   8   5  11       90.34       94.38      5.89 o
   9   5  11        0.03       -2.42      2.65 o
  10   5  11        4.30       11.04      2.44 o
   0   6  11       25.55       28.22      4.36 o
   1   6  11      179.93      178.82      8.47 o
   2   6  11       98.11      104.63      6.53 o
   3   6  11        0.78       -4.03      4.03 o
   4   6  11       65.76       70.65      5.52 o
   5   6  11      127.90      113.89      6.49 o
   6   6  11       78.62       85.98      5.85 o
   7   6  11        0.42        1.34      2.43 o
   8   6  11        1.79        1.35      2.82 o
   9   6  11       14.06       17.36      2.70 o
   1   7  11      435.82      370.69     11.82 o
   2   7  11      131.32      125.28      7.14 o
   3   7  11      310.36      322.55     10.73 o
   4   7  11       66.10       65.70      5.11 o
   5   7  11       16.40       20.10      3.19 o
   6   7  11      296.71      309.96      9.45 o
   7   7  11        3.52        9.72      2.30 o
   0   8  11       64.43       66.14      4.67 o
   1   8  11       75.55       68.76      4.88 o
   2   8  11       80.69       71.68      4.64 o
   3   8  11       32.66       35.96      3.50 o
   4   8  11       85.69       99.03      5.15 o
   5   8  11        0.22       -0.96      2.38 o
   0   0  12      635.16      568.93     12.59 o
   1   0  12       51.70       53.98      3.12 o
   2   0  12      611.38      635.74     13.97 o
   3   0  12      141.32      153.98      5.53 o
   4   0  12     3176.99     3291.49     45.72 o
   5   0  12     1099.86     1120.50     22.76 o
   6   0  12       58.04       79.94      4.89 o
   7   0  12      815.92      796.80     20.58 o
   8   0  12        0.20       11.75      2.48 o
   9   0  12      396.02      345.74     11.70 o
  10   0  12        6.78       17.76      3.20 o
  11   0  12      144.60      150.34      7.05 o
  12   0  12       11.23       11.93      1.83 o
   1   1  12     2179.09     2033.98     29.95 o
   2   1  12      375.01      332.89      9.76 o
   3   1  12       80.54       97.90      4.44 o
   4   1  12       71.67       80.69      4.24 o
   5   1  12       92.94       96.54      4.94 o
   6   1  12     1163.59     1255.24     25.74 o
   7   1  12       47.49       39.01      4.60 o
   8   1  12      335.48      338.72     11.23 o
   9   1  12       90.34       87.18      5.82 o
  10   1  12      183.55      177.98      8.34 o
  11   1  12       63.77       63.24      4.63 o
  12   1  12       19.38       25.98      2.53 o
   0   2  12       13.83       13.21      2.43 o
   1   2  12      918.87      907.35     18.13 o
   2   2  12      398.45      382.47     11.17 o
   3   2  12       58.81       61.80      4.03 o
   4   2  12       78.36       95.46      4.98 o
   5   2  12      781.63      779.39     18.62 o
   6   2  12      481.07      485.91     14.93 o
   7   2  12      228.93      206.11      8.34 o
   8   2  12        1.05        8.46      3.05 o
   9   2  12      499.37      484.13     13.72 o
  10   2  12        2.57        3.05      3.23 o
  11   2  12       51.69       54.19      4.16 o
  12   2  12       26.07       31.80      3.18 o
   1   3  12       90.59       76.20      4.51 o
   2   3  12      317.01      302.95      8.84 o
   3   3  12     1596.73     1658.55     29.40 o
   4   3  12      127.67      143.39      6.37 o
   5   3  12       30.20       31.80      3.34 o
   6   3  12       73.01       79.09      5.31 o
   7   3  12        1.95        6.06      3.00 o
   8   3  12      130.08      157.03      7.45 o
   9   3  12        1.38        9.51      2.23 o
  10   3  12        4.25        4.47      2.48 o
  11   3  12       35.91       32.21      3.27 o
   0   4  12      425.10      330.53     10.29 o
   1   4  12      627.14      583.12     16.48 o
   2   4  12      174.39      161.21      7.04 o
   3   4  12      447.26      410.79     11.62 o
   4   4  12       56.39       59.99      4.52 o
   5   4  12      141.24      140.09      7.12 o
   6   4  12       21.00       20.23      3.68 o
   7   4  12      162.41      131.09      6.83 o
   8   4  12        5.02        6.80      2.27 o
   9   4  12       21.75       23.02      2.97 o
  10   4  12       19.70       14.60      2.66 o
  11   4  12        2.93        5.39      1.77 o
   1   5  12      465.01      423.63     12.40 o
   2   5  12      171.33      178.54      8.08 o
   3   5  12       75.75       81.79      5.56 o
   4   5  12        3.12       10.14      2.62 o
   5   5  12      230.58      244.94      9.72 o
   6   5  12        3.22        4.71      2.74 o
   7   5  12        0.07        4.75      1.88 o
   8   5  12      147.91      139.79      6.81 o
   9   5  12       85.22       88.15      4.85 o
  10   5  12       18.98       21.37      2.70 o
   0   6  12      579.11      435.69     13.04 o
   1   6  12      149.77      135.33      7.33 o
   2   6  12        9.98       11.86      2.28 o
   3   6  12      419.58      435.25     13.14 o
   4   6  12      119.24      136.60      7.13 o
   5   6  12        6.26        6.20      3.07 o
   6   6  12      104.86      114.76      6.47 o
   7   6  12      135.44      119.85      6.16 o
   8   6  12       11.44       14.35      2.85 o
   9   6  12       68.60       74.03      4.00 o
   1   7  12       22.05       17.13      4.20 o
   2   7  12        0.24       -3.48      3.48 o
   3   7  12        1.92        1.34      3.70 o
   4   7  12        7.84       15.68      2.86 o
   5   7  12      105.95       98.01      5.51 o
   6   7  12        4.27        5.78      2.13 o
   7   7  12        4.03        0.00      2.54 o
   0   8  12      700.17      603.85     13.84 o
   1   8  12       35.29       23.55      4.03 o
   2   8  12        5.50        9.54      2.49 o
   3   8  12       13.70       15.93      2.83 o
   4   8  12       19.22       15.58      2.66 o
   5   8  12        0.03        1.67      1.77 o
   1   1  13       85.06      115.94      4.71 o
   2   1  13     2733.76     3053.93     42.09 o
   3   1  13      278.59      289.01      8.16 o
   4   1  13      230.47      242.98      8.10 o
   5   1  13      153.98      158.64      6.70 o
   6   1  13      258.38      238.13      8.55 o
   7   1  13       73.34       71.53      5.28 o
   8   1  13       16.02       28.65      3.23 o
   9   1  13       66.62       51.25      4.78 o
  10   1  13       13.01       17.25      3.47 o
  11   1  13        9.49        9.67      3.07 o
  12   1  13      182.44      187.22      6.48 o
   0   2  13      866.25      777.34     16.93 o
   1   2  13        5.58       28.31      2.44 o
   2   2  13      304.64      356.97     11.14 o
   3   2  13       90.41       96.52      5.01 o
   4   2  13     1435.31     1645.10     29.23 o
   5   2  13      481.76      485.73     14.72 o
   6   2  13        4.16        6.72      1.68 o
   7   2  13      195.46      199.13      8.15 o
   8   2  13      341.19      331.35     11.20 o
   9   2  13        2.30        5.26      3.20 o
  10   2  13      325.46      304.72     10.14 o
  11   2  13        5.77        8.87      2.52 o
  12   2  13        6.34        4.15      1.58 o
   1   3  13      460.91      410.91     12.88 o
   2   3  13       23.35       26.61      3.30 o
   3   3  13      612.08      609.45     16.73 o
   4   3  13      527.12      520.30     15.23 o
   5   3  13      335.00      350.68     10.71 o
   6   3  13       27.37       28.52      3.76 o
   7   3  13       94.22      100.88      6.04 o
   8   3  13       30.13       16.87      4.40 o
   9   3  13       50.55       46.88      4.73 o
  10   3  13       13.74       18.56      2.64 o
  11   3  13        4.84        4.04      2.58 o
   0   4  13       58.44       45.70      4.41 o
   1   4  13      121.89      118.08      5.99 o
   2   4  13       37.12       38.68      3.97 o
   3   4  13       17.07       16.98      3.26 o
   4   4  13       45.23       53.17      4.92 o
   5   4  13       33.66       37.63      3.86 o
   6   4  13      732.67      758.05     20.43 o
   7   4  13       27.12       21.70      4.55 o
   8   4  13      168.30      136.14      6.92 o
   9   4  13       25.66       21.59      3.16 o
  10   4  13       85.24      109.78      5.05 o
  11   4  13      108.69      123.28      4.70 o
   1   5  13      596.12      532.92     14.16 o
   2   5  13       35.27       35.05      4.33 o
   3   5  13      144.10      132.11      7.50 o
   4   5  13       89.06       88.10      6.07 o
   5   5  13        5.67        2.39      4.02 o
   6   5  13      337.99      287.27     10.28 o
   7   5  13      155.96      169.97      7.48 o
   8   5  13      111.54      110.36      6.00 o
   9   5  13       10.96       15.17      2.84 o
  10   5  13       38.61       36.69      3.18 o
   0   6  13        1.65        4.95      2.06 o
   1   6  13       74.79       59.33      5.45 o
   2   6  13       85.64      107.92      6.25 o
   3   6  13       27.53       44.78      4.45 o
   4   6  13       11.72       13.91      3.32 o
   5   6  13       11.16       14.46      2.56 o
   6   6  13      101.11      100.81      6.14 o
   7   6  13        1.23        5.08      1.83 o
   8   6  13       31.53       38.93      3.55 o
   1   7  13        8.66       -2.92      3.36 o
   2   7  13       63.05       58.63      4.45 o
   3   7  13       30.25       31.64      3.81 o
   4   7  13       94.46       95.61      5.39 o
   5   7  13       47.54       54.99      4.04 o
   6   7  13      104.09      113.84      5.30 o
   7   7  13        5.85        6.66      2.31 o
   0   8  13       25.11       16.42      3.70 o
   1   8  13       11.63        8.15      2.60 o
   2   8  13       34.14       27.29      3.14 o
   3   8  13       21.30       28.43      3.17 o
   4   8  13       53.05       57.58      3.55 o
   0   0  14      323.61      374.33     10.86 o
   1   0  14     3501.85     3714.93     49.11 o
   2   0  14      118.49      100.33      4.58 o
   3   0  14      444.56      582.88     14.84 o
   4   0  14      302.42      296.41      9.00 o
   5   0  14       12.41       18.90      3.03 o
   6   0  14      230.92      233.11      8.83 o
   7   0  14      451.39      462.65     13.12 o
   8   0  14      292.26      339.68     11.46 o
   9   0  14     2043.23     1944.22     36.66 o
  10   0  14       57.20       51.58      4.42 o
  11   0  14      230.96      218.55      8.15 o
  12   0  14       93.61       85.94      4.35 o
   1   1  14      267.85      288.53      8.09 o
   2   1  14       29.99       36.54      3.13 o
   3   1  14      705.02      758.14     17.48 o
   4   1  14      235.85      222.70      7.69 o
   5   1  14      142.15      162.37      7.08 o
   6   1  14        9.01       10.46      2.87 o
   7   1  14      901.51      880.47     22.31 o
   8   1  14      209.98      189.63      8.58 o
   9   1  14       58.70       64.03      5.38 o
  10   1  14       92.80       86.21      6.06 o
  11   1  14       37.98       36.25      3.75 o
  12   1  14        0.02        3.47      1.67 o
   0   2  14      890.27      825.55     18.18 o
   1   2  14       73.36       68.14      3.96 o
   2   2  14        1.51        6.89      1.43 o
   3   2  14      227.06      213.70      7.47 o
   4   2  14       25.74       21.86      3.23 o
   5   2  14       94.63      112.06      5.88 o
   6   2  14      233.07      223.25      8.64 o
   7   2  14      969.66      942.64     23.26 o
   8   2  14        1.58       15.08      3.36 o
   9   2  14      184.89      184.08      8.21 o
  10   2  14       52.34       57.69      5.08 o
  11   2  14      333.72      340.04      9.47 o
   1   3  14       68.36       70.26      4.26 o
   2   3  14        0.26        6.68      1.77 o
   3   3  14      310.70      328.18     10.07 o
   4   3  14      585.52      588.51     16.70 o
   5   3  14     1398.96     1408.68     28.46 o
   6   3  14        5.39        7.52      2.87 o
   7   3  14      179.69      155.67      7.61 o
   8   3  14      212.78      201.27      8.44 o
   9   3  14        5.19       14.27      2.61 o
  10   3  14       10.29        6.40      2.57 o
  11   3  14      187.44      185.64      6.32 o
   0   4  14       98.98      115.02      6.04 o
   1   4  14      501.16      465.91     12.70 o
   2   4  14      204.36      224.35      8.69 o
   3   4  14       77.29       77.04      5.02 o
   4   4  14      905.90      915.92     22.65 o
   5   4  14       28.07       22.20      3.93 o
   6   4  14       96.45       94.92      6.24 o
   7   4  14      129.49      140.90      7.19 o
   8   4  14        0.04       -2.49      3.21 o
   9   4  14        0.55        4.41      2.55 o
  10   4  14        1.59        2.60      2.69 o
   1   5  14      400.39      341.89     11.19 o
   2   5  14      400.46      418.65     12.71 o
   3   5  14      334.72      340.82     11.17 o
   4   5  14       16.69       14.10      3.87 o
   5   5  14      662.73      644.39     19.24 o
   6   5  14       13.43       13.32      2.71 o
   7   5  14       27.75       39.32      3.60 o
   8   5  14        2.54       10.65      2.32 o
   9   5  14        0.44        1.74      2.46 o
   0   6  14       78.69       70.68      5.67 o
   1   6  14      272.31      250.81      9.91 o
   2   6  14       13.65       18.53      3.61 o
   3   6  14      103.25      108.72      6.63 o
   4   6  14       32.47       29.66      4.09 o
   5   6  14        1.96       -2.05      3.35 o
   6   6  14        0.60        0.79      2.80 o
   7   6  14      156.02      159.20      6.31 o
   8   6  14       88.35       89.63      4.40 o
   1   7  14       48.83       38.45      4.36 o
   2   7  14       93.48       97.88      6.09 o
   3   7  14        1.36        1.64      2.94 o
   4   7  14        2.37        4.04      2.29 o
   5   7  14       38.41       39.89      4.09 o
   6   7  14       36.88       46.44      3.56 o
   0   8  14       41.73       32.28      3.25 o
   1   8  14      154.05      136.32      5.99 o
   2   8  14       11.81        8.95      2.46 o
   3   8  14        4.30       -0.25      2.16 o
   4   8  14        4.57        4.79      1.78 o
   1   1  15       56.21       65.61      3.98 o
   2   1  15       85.88       72.76      4.26 o
   3   1  15      707.16      713.04     17.43 o
   4   1  15      543.84      538.65     15.29 o
   5   1  15      813.31      819.33     20.25 o
   6   1  15       92.15       95.29      5.56 o
   7   1  15     1249.20     1277.57     27.92 o
   8   1  15      369.18      363.12     11.89 o
   9   1  15       61.80       58.94      5.26 o
  10   1  15      268.47      229.53      8.85 o
  11   1  15       40.80       35.92      3.17 o
   0   2  15      568.64      613.59     15.76 o
   1   2  15      297.53      301.02      8.90 o
   2   2  15        0.14        0.69      2.45 o
   3   2  15      321.04      346.93      9.93 o
   4   2  15       83.49       90.80      5.19 o
   5   2  15       94.22       79.43      5.29 o
   6   2  15      123.24      149.20      7.15 o
   7   2  15       45.40       41.34      4.54 o
   8   2  15      225.94      247.93      9.60 o
   9   2  15      526.19      496.09     13.62 o
  10   2  15      141.83      154.46      7.05 o
  11   2  15       15.73       18.19      2.80 o
   1   3  15       90.89       91.70      5.09 o
   2   3  15       46.28       57.00      4.21 o
   3   3  15        0.88        8.12      2.20 o
   4   3  15       50.52       54.34      4.31 o
   5   3  15      970.98     1040.94     24.28 o
   6   3  15      123.14      121.44      6.95 o
   7   3  15        5.08        1.39      4.17 o
   8   3  15      309.29      290.67     10.10 o
   9   3  15        7.61       14.24      2.17 o
  10   3  15        6.12        8.63      2.27 o
  11   3  15       18.51       15.23      2.53 o
   0   4  15       80.97       77.36      5.38 o
   1   4  15      257.41      227.58      8.93 o
   2   4  15        1.88        5.33      2.18 o
   3   4  15      484.95      495.26     13.47 o
   4   4  15      338.53      329.70     11.15 o
   5   4  15        7.63        4.67      2.81 o
   6   4  15      501.15      457.09     13.13 o
   7   4  15      303.42      283.29     10.01 o
   8   4  15      231.87      247.45      8.85 o
   9   4  15       48.73       50.62      4.32 o
  10   4  15        6.78        3.42      2.34 o
   1   5  15      142.25      122.87      6.93 o
   2   5  15       34.35       46.45      4.35 o
   3   5  15        1.33        2.42      3.52 o
   4   5  15      570.83      561.94     15.32 o
   5   5  15       44.72       44.46      4.52 o
   6   5  15        0.69        7.36      2.06 o
   7   5  15       48.81       48.60      4.43 o
   8   5  15      101.41       99.87      5.72 o
   9   5  15       23.53       24.93      2.90 o
   0   6  15       36.38       21.77      4.30 o
   1   6  15      100.77       89.03      6.04 o
   2   6  15        7.52        9.27      3.31 o
   3   6  15       41.36       34.35      3.79 o
   4   6  15      149.06      167.32      7.74 o
   5   6  15       47.57       47.67      4.32 o
   6   6  15       16.87       22.67      3.36 o
   7   6  15        5.29        4.20      2.54 o
   8   6  15       95.66      104.54      4.74 o
   1   7  15       96.54       87.24      5.74 o
   2   7  15      254.70      263.67      9.31 o
   3   7  15      166.08      164.92      7.26 o
   4   7  15       71.43       78.83      4.92 o
   5   7  15        0.30        3.32      1.66 o
   6   7  15       39.74       48.58      3.34 o
   0   8  15       89.13       62.89      4.17 o
   1   8  15        3.84        3.14      1.69 o
   2   8  15       40.42       48.27      3.60 o
   3   8  15       37.93       27.95      3.39 o
   0   0  16      887.97      973.16     20.38 o
   1   0  16       53.13       41.33      3.61 o
   2   0  16     1947.65     1961.99     32.54 o
   3   0  16     1272.40     1283.82     25.21 o
   4   0  16     6398.63     6615.14     83.99 o
   5   0  16        1.07        2.12      3.08 o
   6   0  16     1884.16     1974.47     36.25 o
   7   0  16      299.85      295.73     10.62 o
   8   0  16     1455.75     1418.27     30.12 o
   9   0  16       35.13       36.02      4.42 o
  10   0  16      218.42      210.29      8.46 o
  11   0  16        1.16        0.61      2.91 o
   1   1  16        7.54       12.64      2.69 o
   2   1  16      369.94      384.17     10.39 o
   3   1  16       78.24       95.50      5.13 o
   4   1  16       83.73       84.52      5.11 o
   5   1  16      162.59      165.84      7.40 o
   6   1  16       29.83       26.55      4.29 o
   7   1  16      229.89      243.27      9.36 o
   8   1  16      421.69      442.61     13.19 o
   9   1  16       73.81       80.83      5.39 o
  10   1  16      301.61      331.47     10.15 o
  11   1  16       19.96       15.43      2.92 o
   0   2  16      451.64      364.68     10.28 o
   1   2  16      160.52      160.49      6.64 o
   2   2  16     1083.32     1097.58     23.16 o
   3   2  16      146.58      143.48      6.60 o
   4   2  16      331.96      343.95     10.59 o
   5   2  16      455.05      493.43     13.33 o
   6   2  16     1694.63     1746.27     33.40 o
   7   2  16        5.09        2.81      3.04 o
   8   2  16      100.51      137.30      7.70 o
   9   2  16        2.85        1.69      3.54 o
  10   2  16      256.53      297.16      9.33 o
  11   2  16        0.14        0.00      2.14 o
   1   3  16       41.31       47.31      4.06 o
   2   3  16       93.31       92.66      5.39 o
   3   3  16       13.48       28.04      3.45 o
   4   3  16       46.03       52.50      4.45 o
   5   3  16        5.60        2.73      3.86 o
   6   3  16     1676.10     1683.44     33.07 o
   7   3  16        5.91        4.29      3.78 o
   8   3  16      328.09      323.85     10.62 o
   9   3  16       10.18        7.91      2.81 o
  10   3  16      156.59      179.97      6.68 o
   0   4  16     1316.84     1254.34     27.44 o
   1   4  16       41.02       46.09      4.31 o
   2   4  16       40.02       34.49      4.10 o
   3   4  16      143.35      152.91      7.62 o
   4   4  16      232.88      237.28      9.54 o
   5   4  16      355.38      327.97     10.95 o
   6   4  16       65.38       67.03      5.05 o
   7   4  16      120.56      107.23      6.39 o
   8   4  16       40.06       54.53      4.44 o
   9   4  16      129.84      125.68      5.55 o
  10   4  16       91.36       92.27      4.33 o
   1   5  16        0.81        2.93      3.16 o
   2   5  16      240.91      243.72      9.66 o
   3   5  16       14.37        5.47      3.60 o
   4   5  16      722.88      722.36     20.52 o
   5   5  16        0.32        2.74      2.49 o
   6   5  16        0.01       -1.22      3.24 o
   7   5  16      132.23      131.55      6.11 o
   8   5  16        2.51       -0.30      2.46 o
   9   5  16        3.31        5.06      1.91 o
   0   6  16      149.49      122.32      6.96 o
   1   6  16        0.41        5.22      2.81 o
   2   6  16     1093.97     1028.42     24.93 o
   3   6  16      252.56      232.07      9.10 o
   4   6  16        6.99        3.87      3.24 o
   5   6  16        1.41       -2.80      2.80 o
   6   6  16        0.88        0.00      2.67 o
   7   6  16      118.47      112.63      5.20 o
   1   7  16       11.13       12.05      3.19 o
   2   7  16       81.15       85.04      5.73 o
   3   7  16       11.55        5.50      2.92 o
   4   7  16       15.56       19.99      2.74 o
   5   7  16       55.99       56.69      4.03 o
   6   7  16       43.54       45.00      2.90 o
   0   8  16      389.26      282.27      7.84 o
   1   8  16        0.08        1.48      2.09 o
   2   8  16        0.85       -2.11      2.11 o
   1   1  17      154.65      154.13      6.57 o
   2   1  17       28.97       22.05      2.78 o
   3   1  17        6.01        1.17      3.24 o
   4   1  17        1.60        1.66      3.47 o
   5   1  17      364.43      366.33     11.36 o
   6   1  17     1590.86     1737.41     33.44 o
   7   1  17       68.10       67.19      5.66 o
   8   1  17       29.98       27.37      4.43 o
   9   1  17        0.85        1.14      2.49 o
  10   1  17        0.05        0.36      2.51 o
  11   1  17       29.31       35.63      3.18 o
   0   2  17        0.68        1.03      2.15 o
   1   2  17       10.05        8.24      2.30 o
   2   2  17      203.36      209.27      7.87 o
   3   2  17      174.32      196.71      7.97 o
   4   2  17       43.24       54.21      4.34 o
   5   2  17      488.87      519.63     13.84 o
   6   2  17       46.84       41.25      4.89 o
   7   2  17      584.56      617.42     18.38 o
   8   2  17      100.65       86.97      5.99 o
   9   2  17      413.42      414.78     11.58 o
  10   2  17      103.16       93.02      5.51 o
  11   2  17        0.18        0.23      2.31 o
   1   3  17        2.63        1.28      2.65 o
   2   3  17       61.50       60.36      4.92 o
   3   3  17      168.37      163.63      7.49 o
   4   3  17      271.91      267.41      9.75 o
   5   3  17      121.16      129.77      7.02 o
   6   3  17       22.43       21.40      3.53 o
   7   3  17      382.59      346.18     11.22 o
   8   3  17      102.03      105.73      6.28 o
   9   3  17       82.28       89.42      5.35 o
  10   3  17        1.72        2.95      1.90 o
   0   4  17        0.17        4.21      3.53 o
   1   4  17      168.25      169.33      7.76 o
   2   4  17      346.78      345.93     11.65 o
   3   4  17        1.37        1.41      3.36 o
   4   4  17      149.74      159.97      7.93 o
   5   4  17       31.34       20.50      4.03 o
   6   4  17        2.84        1.80      3.76 o
   7   4  17      379.95      413.97     11.86 o
   8   4  17        0.26       -2.62      2.62 o
   9   4  17      123.63      128.74      5.87 o
   1   5  17       27.07       28.89      4.21 o
   2   5  17        0.78        0.97      2.98 o
   3   5  17      315.45      326.98     11.07 o
   4   5  17        1.66        2.78      3.00 o
   5   5  17      804.35      797.97     20.82 o
   6   5  17       76.97       71.20      5.12 o
   7   5  17       12.67       15.82      3.29 o
   8   5  17       69.20       62.77      4.14 o
   0   6  17      257.75      242.41      9.44 o
   1   6  17       29.45       31.79      3.63 o
   2   6  17       43.40       43.10      4.17 o
   3   6  17      110.44      104.07      6.45 o
   4   6  17       19.15       29.77      3.15 o
   5   6  17       39.21       44.96      4.51 o
   6   6  17       30.20       29.98      3.49 o
   7   6  17        6.79        9.54      1.97 o
   1   7  17      217.49      202.08      7.69 o
   2   7  17       12.92       14.50      3.21 o
   3   7  17       44.51       51.79      4.40 o
   4   7  17       21.93       20.36      2.65 o
   5   7  17        0.93        0.75      2.23 o
   0   0  18       64.62       63.58      4.59 o
   1   0  18       56.05       61.75      4.27 o
   2   0  18       55.64       51.93      4.12 o
   3   0  18     2250.57     2359.70     39.32 o
   4   0  18      425.76      457.37     12.61 o
   5   0  18        1.19        3.18      2.53 o
   6   0  18      593.76      615.96     18.69 o
   7   0  18       52.17       73.07      5.53 o
   8   0  18      913.13      927.49     23.22 o
   9   0  18      132.05      105.73      6.02 o
  10   0  18       29.01       34.67      3.45 o
  11   0  18       91.23      108.41      4.73 o
   1   1  18       61.26       47.29      3.84 o
   2   1  18      457.24      481.70     14.99 o
   3   1  18      342.98      372.14     11.22 o
   4   1  18       15.11       10.67      3.17 o
   5   1  18     1096.57     1170.38     26.15 o
   6   1  18      612.49      683.51     19.63 o
   7   1  18       56.50       63.15      5.17 o
   8   1  18     1053.71     1096.89     25.31 o
   9   1  18       22.78       26.05      3.56 o
  10   1  18      175.01      172.01      6.90 o
  11   1  18        2.28       -0.21      1.81 o
   0   2  18       29.57       33.97      3.34 o
   1   2  18      335.15      308.73     10.17 o
   2   2  18      885.60      888.51     21.31 o
   3   2  18      197.85      210.12      8.16 o
   4   2  18     1382.79     1399.38     28.85 o
   5   2  18       18.17       17.49      3.57 o
   6   2  18     1087.33     1171.09     26.48 o
   7   2  18       27.55       23.61      4.18 o
   8   2  18        7.37       11.49      2.96 o
   9   2  18      291.73      286.20      9.38 o
  10   2  18       77.10       90.53      4.81 o
   1   3  18        0.64        5.90      2.43 o
   2   3  18      135.53      129.98      6.77 o
   3   3  18       29.87       26.64      4.05 o
   4   3  18        0.25        2.78      2.54 o
   5   3  18      301.54      321.40     10.91 o
   6   3  18       17.33       30.09      4.08 o
   7   3  18      194.60      224.68      8.74 o
   8   3  18       58.81       79.94      4.83 o
   9   3  18        0.78       -1.89      2.88 o
  10   3  18       74.49       93.78      4.34 o
   0   4  18     2721.41     2429.75     42.24 o
   1   4  18      157.70      150.40      7.83 o
   2   4  18      749.53      747.16     20.64 o
   3   4  18      134.22      174.87      8.34 o
   4   4  18      230.00      232.06      9.26 o
   5   4  18      281.18      264.99      9.83 o
   6   4  18       26.78       31.43      4.35 o
   7   4  18       33.38       38.16      3.57 o
   8   4  18      381.61      465.65     11.72 o
   9   4  18       22.95       22.00      2.99 o
   1   5  18      180.63      197.99      8.77 o
   2   5  18      134.11      122.16      7.02 o
   3   5  18       79.78       83.18      5.83 o
   4   5  18      219.79      217.37      8.94 o
   5   5  18        0.00       -2.99      2.99 o
   6   5  18       10.64       20.02      3.18 o
   7   5  18      196.96      237.13      7.99 o
   8   5  18        0.99        3.26      1.98 o
   0   6  18      393.60      355.51     11.33 o
   1   6  18      105.85      108.39      6.08 o
   2   6  18      239.36      260.40      9.29 o
   3   6  18       55.40       63.93      4.95 o
   4   6  18       18.40       24.52      3.05 o
   5   6  18        8.49        8.15      2.08 o
   6   6  18        2.41        4.41      1.81 o
   7   6  18       17.02       15.26      2.25 o
   1   7  18       14.41       16.65      2.47 o
   2   7  18       77.87       74.84      4.53 o
   3   7  18        6.73        5.89      2.26 o
   4   7  18       56.23       50.21      3.36 o
   1   1  19        9.74       13.14      2.51 o
   2   1  19      128.04      118.03      6.36 o
   3   1  19      239.22      237.42      9.16 o
   4   1  19       48.11       43.77      4.51 o
   5   1  19      228.52      224.38      9.37 o
   6   1  19      118.17      122.38      6.82 o
   7   1  19      173.83      175.06      8.18 o
   8   1  19        3.40        4.62      2.62 o
   9   1  19      117.57      150.12      6.86 o
  10   1  19        8.55        3.52      2.59 o
   0   2  19        1.20       -0.41      2.43 o
   1   2  19      199.12      192.02      8.37 o
   2   2  19       94.06      100.74      6.08 o
   3   2  19     1480.26     1546.23     30.65 o
   4   2  19     1052.17     1091.43     25.26 o
   5   2  19      302.95      305.55     10.74 o
   6   2  19      366.37      385.22     12.15 o
   7   2  19        3.28       23.59      3.21 o
   8   2  19      126.58      128.78      6.80 o
   9   2  19        2.87        1.04      2.48 o
  10   2  19       59.60       64.91      3.99 o
   1   3  19      369.09      364.61     11.42 o
   2   3  19      466.12      477.07     13.61 o
   3   3  19       27.10       30.89      3.45 o
   4   3  19       45.29       65.39      5.05 o
   5   3  19      886.05     1012.21     24.26 o
   6   3  19      371.94      422.50     12.42 o
   7   3  19       38.95       41.69      3.95 o
   8   3  19       14.91       22.67      3.22 o
   9   3  19        0.22        2.39      2.07 o
   0   4  19       16.68       19.17      2.94 o
   1   4  19      205.00      185.22      8.53 o
   2   4  19       47.77       44.93      4.84 o
   3   4  19      163.05      179.66      8.41 o
   4   4  19       32.50       39.04      4.29 o
   5   4  19        1.14        0.89      3.15 o
   6   4  19       33.66       31.91      4.21 o
   7   4  19      109.91      114.37      5.93 o
   8   4  19       65.81       70.21      4.51 o
   9   4  19       92.11       82.97      4.11 o
   1   5  19      233.83      241.56      9.37 o
   2   5  19       13.32        5.84      3.02 o
   3   5  19        8.89        8.06      2.78 o
   4   5  19       26.74       28.14      3.66 o
   5   5  19       23.51       25.76      3.50 o
   6   5  19        1.21        3.16      2.36 o
   7   5  19       55.88       52.96      4.25 o
   8   5  19      150.47      163.76      5.60 o
   0   6  19        0.11        2.89      2.30 o
   1   6  19       29.74       24.33      4.02 o
   2   6  19        3.35        9.28      2.04 o
   3   6  19       38.95       50.29      3.99 o
   4   6  19        0.58        4.39      1.89 o
   5   6  19       14.91       14.02      2.20 o
   6   6  19       10.06        8.04      2.64 o
   1   7  19      134.41      125.98      5.60 o
   2   7  19       40.89       38.84      3.32 o
   3   7  19       11.30       13.01      2.44 o
   4   7  19        5.16        6.62      1.55 o
   0   0  20       80.80       75.49      4.97 o
   1   0  20       15.15       13.04      2.38 o
   2   0  20      485.71      506.38     15.89 o
   3   0  20      517.95      549.00     17.00 o
   4   0  20     3415.01     3608.23     54.86 o
   5   0  20      186.69      203.33      8.77 o
   6   0  20       66.75       86.29      5.61 o
   7   0  20      545.76      572.91     17.77 o
   8   0  20      436.65      478.04     12.81 o
   9   0  20      193.64      213.63      7.82 o
  10   0  20       12.83       17.29      2.39 o
   1   1  20      559.46      549.34     16.56 o
   2   1  20       35.49       31.85      3.53 o
   3   1  20       96.39       95.45      6.04 o
   4   1  20      125.00      135.34      7.28 o
   5   1  20      158.14      166.67      7.71 o
   6   1  20      111.75      135.13      7.17 o
   7   1  20        6.39       10.44      2.91 o
   8   1  20        1.30        5.70      2.25 o
   9   1  20       30.02       36.28      3.62 o
  10   1  20       13.80       17.12      2.82 o
   0   2  20      166.79      144.59      7.02 o
   1   2  20      132.53      127.47      6.74 o
   2   2  20      573.51      618.31     18.11 o
   3   2  20       16.21       15.29      3.62 o
   4   2  20      300.61      304.55     10.71 o
   5   2  20      153.90      165.07      7.91 o
   6   2  20      115.55      117.29      6.56 o
   7   2  20        1.56       -3.25      3.40 o
   8   2  20      103.37      104.48      5.79 o
   9   2  20        2.22        1.25      1.98 o
  10   2  20       10.36        6.67      1.96 o
   1   3  20      131.91      127.63      7.15 o
   2   3  20      194.12      217.06      8.93 o
   3   3  20      314.13      311.84     10.87 o
   4   3  20      134.74      149.44      7.65 o
   5   3  20        6.17       10.95      2.79 o
   6   3  20       79.39       69.21      5.58 o
   7   3  20       27.77       23.23      3.65 o
   8   3  20      169.85      178.25      6.85 o
   9   3  20       20.41       25.12      2.83 o
   0   4  20       62.61       46.79      4.92 o
   1   4  20       25.95       22.15      4.01 o
   2   4  20       45.38       42.62      4.47 o
   3   4  20        3.80        9.85      2.76 o
   4   4  20        6.64       10.48      2.73 o
   5   4  20        6.58        3.85      3.70 o
   6   4  20       12.59       13.33      3.17 o
   7   4  20      401.55      390.15     10.52 o
   8   4  20      142.42      155.79      6.04 o
   1   5  20       88.58       72.01      5.99 o
   2   5  20      353.53      354.16     11.46 o
   3   5  20       13.85       13.64      3.34 o
   4   5  20       37.72       38.54      3.49 o
   5   5  20       15.03       13.94      3.20 o
   6   5  20        7.20       -1.80      3.13 o
   7   5  20        1.94        3.97      2.11 o
   0   6  20      273.80      277.58      9.21 o
   1   6  20      259.23      237.99      8.70 o
   2   6  20       22.85       27.91      2.89 o
   3   6  20       96.19       97.57      5.09 o
   4   6  20        0.59        1.25      2.26 o
   5   6  20        2.81        2.96      2.86 o
   1   7  20        0.08        3.10      1.69 o
   2   7  20       17.46       17.36      2.42 o
   1   1  21      186.12      181.24      7.98 o
   2   1  21       67.26      109.46      6.44 o
   3   1  21      995.80      994.17     23.94 o
   4   1  21     1366.25     1388.19     29.36 o
   5   1  21      149.70      151.24      7.36 o
   6   1  21      789.46      825.34     21.68 o
   7   1  21      153.59      163.05      7.29 o
   8   1  21       23.00       14.38      2.80 o
   9   1  21       37.18       37.68      3.48 o
   0   2  21        7.72       10.11      2.55 o
   1   2  21       69.00       65.36      4.89 o
   2   2  21     1502.32     1634.37     32.33 o
   3   2  21       83.61       78.32      6.00 o
   4   2  21       19.49       24.24      3.50 o
   5   2  21       97.66      113.97      6.51 o
   6   2  21      190.55      206.71      8.54 o
   7   2  21      206.79      220.25      8.19 o
   8   2  21        1.30        3.16      2.36 o
   9   2  21        5.28        4.61      1.97 o
   1   3  21      865.18      894.74     22.71 o
   2   3  21      318.81      322.40     10.71 o
   3   3  21       17.62       23.27      3.45 o
   4   3  21      153.95      161.87      7.70 o
   5   3  21       41.22       63.89      5.30 o
   6   3  21      186.20      174.59      7.33 o
   7   3  21        0.31       -1.04      3.00 o
   8   3  21      282.55      319.78      8.98 o
   9   3  21       67.26       63.71      3.50 o
   0   4  21     3545.78     3582.60     54.84 o
   1   4  21      429.10      426.96     12.58 o
   2   4  21       22.27       11.30      3.10 o
   3   4  21        4.11        2.68      3.80 o
   4   4  21       13.00       16.63      3.19 o
   5   4  21       61.25       76.40      4.87 o
   6   4  21      103.85      117.21      5.79 o
   7   4  21       30.95       29.24      3.21 o
   8   4  21       43.77       45.91      3.26 o
   1   5  21       93.13       95.33      5.57 o
   2   5  21      178.28      187.01      7.95 o
   3   5  21        6.96        5.56      3.55 o
   4   5  21        2.09        3.71      2.16 o
   5   5  21        6.17        9.11      2.87 o
   6   5  21       46.24       62.33      3.92 o
   7   5  21       11.31       15.39      2.11 o
   0   6  21      121.02      116.44      6.03 o
   1   6  21      132.42      122.35      5.91 o
   2   6  21      134.48      138.00      6.05 o
   3   6  21       28.34       37.39      3.13 o
   4   6  21       44.96       42.49      3.43 o
   5   6  21       32.84       38.17      3.03 o
   0   0  22       33.91       35.03      4.31 o
   1   0  22     1162.28     1264.19     27.29 o
   2   0  22        5.10        3.70      3.06 o
   3   0  22     2122.60     2148.88     38.39 o
   4   0  22       35.43       34.09      4.29 o
   5   0  22      568.62      647.49     18.80 o
   6   0  22       28.46       31.78      4.30 o
   7   0  22       52.08       59.26      4.82 o
   8   0  22       14.25       12.24      2.69 o
   9   0  22      224.24      264.35      7.64 o
   1   1  22      123.30      127.07      7.02 o
   2   1  22       75.90       87.81      6.23 o
   3   1  22      407.79      442.02     12.99 o
   4   1  22       22.21       32.29      3.53 o
   5   1  22       37.05       46.40      4.34 o
   6   1  22        3.26       -1.64      3.52 o
   7   1  22       38.78       39.26      4.33 o
   8   1  22        0.08        7.21      1.97 o
   9   1  22       93.75      117.45      4.88 o
   0   2  22       62.04       70.96      5.49 o
   1   2  22     1483.79     1544.86     31.31 o
   2   2  22       11.84       13.38      3.25 o
   3   2  22        8.70        7.91      3.75 o
   4   2  22       64.17       70.22      5.15 o
   5   2  22      106.40      102.30      6.61 o
   6   2  22        0.10        4.19      2.84 o
   7   2  22       16.09       13.79      3.02 o
   8   2  22       18.02       24.38      3.11 o
   9   2  22        5.05        5.81      2.11 o
   1   3  22     1798.06     1903.95     35.76 o
   2   3  22       80.87       74.23      5.87 o
   3   3  22        1.78        2.28      2.93 o
   4   3  22       11.12        5.91      3.72 o
   5   3  22      751.00      808.10     20.54 o
   6   3  22       21.49       19.50      3.31 o
   7   3  22        0.56        3.78      2.30 o
   8   3  22        0.05        2.13      2.39 o
   0   4  22       24.20       25.67      4.39 o
   1   4  22      109.16      109.45      6.82 o
   2   4  22       30.75       31.55      4.45 o
   3   4  22        5.73        9.71      2.18 o
   4   4  22        0.03        2.03      2.60 o
   5   4  22       14.78       20.40      3.03 o
   6   4  22       35.65       30.19      3.65 o
   7   4  22      128.33      116.99      5.29 o
   1   5  22        8.30       10.09      3.01 o
   2   5  22        0.27        0.00      2.49 o
   3   5  22      487.51      509.65     12.59 o
   4   5  22        2.52        2.70      2.78 o
   5   5  22        8.89       12.68      2.64 o
   6   5  22        0.73        1.47      2.07 o
   0   6  22      227.69      231.85      7.63 o
   1   6  22        4.69        3.97      2.14 o
   2   6  22       56.23       60.35      4.05 o
   3   6  22        3.72        8.04      2.08 o
   4   6  22        8.49        9.17      1.97 o
   1   1  23      162.03      160.20      8.05 o
   2   1  23      200.80      230.65      9.40 o
   3   1  23      279.22      312.21     10.74 o
   4   1  23      187.70      195.54      8.49 o
   5   1  23        0.65        4.43      2.58 o
   6   1  23        2.98       -1.92      2.85 o
   7   1  23       32.86       42.80      3.84 o
   8   1  23       33.33       40.94      3.35 o
   9   1  23        0.14       -0.81      2.00 o
   0   2  23       18.69       16.53      3.73 o
   1   2  23        0.06        2.33      3.40 o
   2   2  23      605.42      626.17     18.57 o
   3   2  23        0.51        1.84      3.31 o
   4   2  23        7.59       14.90      3.37 o
   5   2  23       15.14       15.33      3.27 o
   6   2  23      105.87      110.02      5.70 o
   7   2  23       53.73       64.83      4.33 o
   8   2  23       24.34       21.65      2.67 o
   1   3  23      511.20      375.50     11.50 o
   2   3  23       21.98       16.56      2.68 o
   3   3  23        2.07        6.46      1.71 o
   4   3  23      118.74       88.20      5.81 o
   5   3  23       10.58       13.40      2.45 o
   6   3  23       91.18      100.36      5.23 o
   7   3  23        6.39        3.87      2.84 o
   8   3  23        0.25        3.78      1.54 o
   0   4  23      335.73      201.58      8.40 o
   1   4  23       43.84       30.53      4.25 o
   2   4  23        3.24        3.91      2.20 o
   3   4  23      152.89      121.98      6.51 o
   4   4  23       48.87       35.36      3.92 o
   5   4  23        2.36       -0.95      2.74 o
   6   4  23       11.53       15.73      2.45 o
   7   4  23        6.12        8.26      2.92 o
   1   5  23      119.93       75.24      4.77 o
   2   5  23      408.96      255.02      8.65 o
   3   5  23        1.50        2.65      2.85 o
   4   5  23        5.40        4.80      2.40 o
   5   5  23        3.17        6.45      1.80 o
   0   6  23      162.26       73.19      5.08 o
   1   6  23        2.26        2.29      1.89 o
   2   6  23      118.81       54.69      4.61 o
   3   6  23        3.02       -2.07      2.34 o
   0   0  24      207.34      186.25      8.30 o
   1   0  24      373.31      356.44     11.55 o
   2   0  24       69.70       81.37      5.97 o
   3   0  24      239.53      231.96      9.27 o
   4   0  24        1.68        8.96      2.20 o
   5   0  24       60.06       66.91      5.08 o
   6   0  24        2.60        8.10      2.14 o
   7   0  24        6.48       10.69      2.08 o
   8   0  24      228.58      303.62      8.36 o
   1   1  24      656.08      579.79     17.64 o
   2   1  24      125.04      123.09      6.54 o
   3   1  24      803.56      866.18     21.92 o
   4   1  24       38.69       36.86      4.09 o
   5   1  24       19.92       17.91      3.34 o
   6   1  24        8.14       14.59      2.47 o
   7   1  24        6.40        8.85      2.52 o
   8   1  24       23.95       24.43      2.67 o
   0   2  24      255.87      246.09      9.61 o
   1   2  24      147.35      119.40      6.51 o
   2   2  24      246.02      248.90      9.35 o
   3   2  24        0.80        3.99      2.97 o
   4   2  24      104.32      106.89      6.38 o
   5   2  24      203.19      181.37      7.62 o
   6   2  24       51.99       61.32      4.42 o
   7   2  24        6.99        7.92      2.40 o
   8   2  24       47.99       36.66      4.11 o
   1   3  24       90.72       88.73      5.97 o
   2   3  24       49.57       48.42      4.02 o
   3   3  24       15.17       16.42      2.88 o
   4   3  24        2.98       12.88      2.43 o
   5   3  24      281.00      269.00      8.79 o
   6   3  24        0.61        2.21      2.07 o
   7   3  24        4.13        3.33      2.44 o
   0   4  24      186.89      131.61      6.47 o
   1   4  24      143.77      130.40      6.48 o
   2   4  24       74.13       57.80      4.79 o
   3   4  24       78.77       67.80      4.84 o
   4   4  24       24.54       16.60      3.01 o
   5   4  24       33.83       29.72      3.27 o
   6   4  24      108.34       72.94      5.09 o
   1   5  24        1.72        0.98      2.72 o
   2   5  24        2.95        0.00      2.55 o
   3   5  24        5.20        1.75      2.14 o
   4   5  24        4.13        5.42      2.14 o
   0   6  24      155.28       61.60      4.66 o
   1   1  25        2.85        7.54      2.58 o
   2   1  25      198.93      202.75      8.40 o
   3   1  25        0.01        2.04      3.04 o
   4   1  25      103.52       93.55      5.67 o
   5   1  25       11.33       13.51      2.97 o
   6   1  25        0.24        2.08      2.30 o
   7   1  25        5.36        8.71      2.44 o
   0   2  25      884.49      846.33     21.71 o
   1   2  25       11.17        2.64      3.89 o
   2   2  25        0.03        3.47      3.24 o
   3   2  25      360.66      359.37     10.98 o
   4   2  25        6.52       16.43      3.75 o
   5   2  25        0.18        0.37      2.99 o
   6   2  25        1.31        4.91      2.08 o
   7   2  25       75.72       70.74      3.99 o
   1   3  25       14.94       13.53      3.12 o
   2   3  25        0.23       -0.75      3.25 o
   3   3  25        2.31        5.15      2.12 o
   4   3  25       32.87       22.54      3.47 o
   5   3  25      113.55      110.69      5.40 o
   6   3  25        0.76        0.82      2.63 o
   0   4  25      369.50      316.12      9.57 o
   1   4  25       48.19       50.46      4.05 o
   2   4  25       22.23       18.98      2.67 o
   3   4  25        2.32       -0.61      2.84 o
   4   4  25       17.90       20.93      2.72 o
   5   4  25        9.78        6.43      2.45 o
   1   5  25      118.62       78.87      4.99 o
   2   5  25        0.89        1.08      2.44 o
   3   5  25       11.41       12.27      2.43 o
   0   0  26       62.21       53.46      4.59 o
   1   0  26        0.66        5.68      2.66 o
   2   0  26      896.15      976.23     22.78 o
   3   0  26       25.48       15.28      3.62 o
   4   0  26       24.36       24.96      3.81 o
   5   0  26        3.48        3.12      2.22 o
   6   0  26        0.92        3.55      1.69 o
   7   0  26        6.10        6.04      2.29 o
   1   1  26       82.72      106.71      5.98 o
   2   1  26       37.13       33.05      3.84 o
   3   1  26        0.87        8.18      2.01 o
   4   1  26       65.30       73.86      4.77 o
   5   1  26        5.49        1.76      3.32 o
   6   1  26       49.29       66.13      3.91 o
   7   1  26       51.17       41.22      3.84 o
   0   2  26      567.91      583.00     16.80 o
   1   2  26        3.39        3.32      2.54 o
   2   2  26       25.74       24.30      3.38 o
   3   2  26       25.80       21.47      2.97 o
   4   2  26       15.92       10.37      2.91 o
   5   2  26       22.36       19.72      3.53 o
   6   2  26        3.94        1.10      2.49 o
   1   3  26       29.88       22.85      3.94 o
   2   3  26       22.79       19.20      3.52 o
   3   3  26       14.44       17.23      2.58 o
   4   3  26       35.02       37.48      3.86 o
   5   3  26       43.93       42.65      4.26 o
   6   3  26       19.52       15.33      2.84 o
   0   4  26      294.73      200.09      7.57 o
   1   4  26        1.66        0.32      2.64 o
   2   4  26        5.06        6.20      2.56 o
   3   4  26        6.29        7.74      2.77 o
   4   4  26       76.74       70.79      4.85 o
   1   5  26       51.33       36.09      3.61 o
   1   1  27       33.48       29.72      3.39 o
   2   1  27       19.71       24.03      3.29 o
   3   1  27       66.35       76.31      4.95 o
   4   1  27       39.29       42.54      3.55 o
   5   1  27      174.56      194.11      6.92 o
   6   1  27        5.76        5.38      2.70 o
   0   2  27       28.80       26.87      3.74 o
   1   2  27        5.34        1.52      3.69 o
   2   2  27       15.27       20.42      3.46 o
   3   2  27        4.86        3.26      2.51 o
   4   2  27        2.03        2.24      1.78 o
   5   2  27       25.31       13.68      2.58 o
   6   2  27        7.33        8.34      2.77 o
   1   3  27        0.04        2.26      2.26 o
   2   3  27       34.20       37.95      3.18 o
   3   3  27        6.04        4.68      2.16 o
   4   3  27       11.60       10.65      2.80 o
   5   3  27        0.06       -1.64      1.72 o
   0   4  27      215.58      171.34      6.40 o
   1   4  27       23.00       22.85      3.16 o
   2   4  27        0.07        3.40      1.59 o
   3   4  27        0.17        1.66      2.03 o
   0   0  28       37.11       46.60      4.26 o
   1   0  28        0.57        5.19      1.87 o
   2   0  28        7.21        6.48      1.91 o
   3   0  28      405.42      478.40     11.85 o
   4   0  28      148.00      156.40      6.21 o
   5   0  28        6.92        7.83      2.06 o
   1   1  28       11.90       16.47      2.93 o
   2   1  28        0.58        3.87      2.41 o
   3   1  28       58.34       73.07      4.77 o
   4   1  28       16.28       18.21      2.95 o
   5   1  28        2.53        2.58      2.25 o
   0   2  28        3.99        3.08      2.29 o
   1   2  28       13.98       20.08      3.13 o
   2   2  28       51.21       52.83      4.07 o
   3   2  28       65.65       73.42      4.59 o
   4   2  28        0.72        1.82      1.92 o
   5   2  28      129.78      110.72      5.52 o
   1   3  28       21.13       25.63      2.63 o
   2   3  28       16.86        6.16      3.26 o
   3   3  28       37.75       27.66      3.50 o
   0   4  28       24.37       18.44      3.18 o
   1   4  28       10.21        8.27      2.06 o
   1   1  29       25.30       31.98      3.22 o
   2   1  29       72.39       97.34      5.04 o
   3   1  29       12.58       15.03      2.27 o
   4   1  29       25.94       36.54      2.99 o
   0   2  29      226.33      290.75      8.30 o
   1   2  29       12.69       11.20      2.15 o
   2   2  29        0.88        0.28      2.45 o
   3   2  29       45.03       42.94      4.00 o
   1   3  29        1.42        5.52      1.85 o
   2   3  29        3.79        2.03      2.38 o
   0   0  30       52.27       59.04      3.85 o
   1   0  30      425.84      573.80     14.08 o
   2   0  30      112.91      168.00      5.92 o
   3   0  30       67.45       80.42      4.15 o
   1   1  30       51.44       60.27      3.77 o
   2   1  30        1.44       -2.15      2.15 o
   3   1  30        0.00        1.51      1.90 o
   0   2  30       40.76       38.40      2.93 o
   1   2  30       69.64       68.90      3.71 o
 
